# Supplementary material for: SOX2 dosage sustains tumor-promoting inflammation to drive disease aggressiveness by modulating the FOSL2/IL6 axis
Source: Mol Cancer. 2023 Mar 17;22:52. doi: 10.1186/s12943-023-01734-w (PMC10022277; doi:10.1186/s12943-023-01734-w)
Supplement: Supplementary file 7 — Additional file 7. [file 12943_2023_1734_MOESM7_ESM.xlsx]

## Sheet: table_1_Entities
Entity	TCGA code
Adrenocortical carcinoma	ACC
Bladder Urothelial Carcinoma	BLCA
Brain Lower Grade Glioma	LGG
Breast invasive carcinoma	BRCA
Cervical squamous cell carcinoma and endocervical adenocarcinoma	CESC
Cholangiocarcinoma	CHOL
Colon adenocarcinoma	COAD
Esophageal carcinoma	ESCA
Glioblastoma multiforme	GBM
Head and Neck squamous cell carcinoma	HNSC
Kidney Chromophobe	KICH
Kidney renal clear cell carcinoma	KIRC
Kidney renal papillary cell carcinoma	KIRP
Liver hepatocellular carcinoma	LIHC
Lung adenocarcinoma	LUAD
Lung squamous cell carcinoma	LUSC
Ovarian serous cystadenocarcinoma	OV
Pancreatic adenocarcinoma	PAAD
Prostate adenocarcinoma	PRAD
Sarcoma	SARC
Skin Cutaneous Melanoma	SKCM
Stomach adenocarcinoma	STAD
Testicular Germ Cell Tumors	TGCT
Thymoma	THYM
Thyroid carcinoma	THCA
Uterine Corpus Endometrial Carcinoma	UCEC
Uveal Melanoma	UVM

## Sheet: Supplementary table 2 (Amp)
	Chr	Start	End	Aberration	GeneSymbol	Chr	Start	End
46	1	149898951	150029702	1	MTMR11	1	149900543	149908791
46.1	1	149898951	150029702	1	OTUD7B	1	149909705	149982625
47	1	150033345	151798767	1	VPS45	1	150039369	150117505
47.1	1	150033345	151798767	1	PLEKHO1	1	150121373	150136916
47.2	1	150033345	151798767	1	RN7SL480P	1	150183930	150184221
47.3	1	150033345	151798767	1	ANP32E	1	150190717	150208504
47.4	1	150033345	151798767	1	RNU2-17P	1	150209315	150209504
47.5	1	150033345	151798767	1	CA14	1	150229554	150237478
47.6	1	150033345	151798767	1	APH1A	1	150237804	150241980
47.7	1	150033345	151798767	1	C1orf54	1	150240600	150253327
47.8	1	150033345	151798767	1	C1orf51	1	150254953	150259505
47.9	1	150033345	151798767	1	MRPS21	1	150266289	150281414
47.1	1	150033345	151798767	1	PRPF3	1	150293925	150325671
47.11	1	150033345	151798767	1	RPRD2	1	150335567	150449042
47.12	1	150033345	151798767	1	TARS2	1	150459887	150480078
47.13	1	150033345	151798767	1	ECM1	1	150480538	150486265
47.14	1	150033345	151798767	1	LINC00568	1	150488233	150490508
47.15	1	150033345	151798767	1	ADAMTSL4	1	150521884	150533413
47.16	1	150033345	151798767	1	MIR4257	1	150524405	150524490
47.17	1	150033345	151798767	1	ADAMTSL4-AS1	1	150533480	150533969
47.18	1	150033345	151798767	1	RN7SL473P	1	150539040	150539336
47.19	1	150033345	151798767	1	RN7SL600P	1	150541449	150541745
47.2	1	150033345	151798767	1	MCL1	1	150547032	150552066
47.21	1	150033345	151798767	1	ENSA	1	150573327	150602088
47.22	1	150033345	151798767	1	GOLPH3L	1	150618701	150669630
47.23	1	150033345	151798767	1	HORMAD1	1	150670536	150693364
47.24	1	150033345	151798767	1	RNU6-1042P	1	150674342	150674448
47.25	1	150033345	151798767	1	CTSS	1	150702672	150738433
47.26	1	150033345	151798767	1	CTSK	1	150768684	150780799
47.27	1	150033345	151798767	1	UBE2D3P3	1	150772949	150773507
47.28	1	150033345	151798767	1	ARNT	1	150782181	150849244
47.29	1	150033345	151798767	1	RNU6-1309P	1	150785067	150785174
47.3	1	150033345	151798767	1	CYCSP51	1	150876372	150876689
47.31	1	150033345	151798767	1	SETDB1	1	150898739	150937213
47.32	1	150033345	151798767	1	CERS2	1	150933059	150947479
47.33	1	150033345	151798767	1	ANXA9	1	150954493	150968110
47.34	1	150033345	151798767	1	FAM63A	1	150969025	150980851
47.35	1	150033345	151798767	1	PRUNE	1	150980896	151008189
47.36	1	150033345	151798767	1	RNU6-884P	1	150995222	150995328
47.37	1	150033345	151798767	1	BNIPL	1	151009046	151020076
47.38	1	150033345	151798767	1	C1orf56	1	151020216	151024462
47.39	1	150033345	151798767	1	CDC42SE1	1	151023447	151042801
47.4	1	150033345	151798767	1	MLLT11	1	151030234	151040970
47.41	1	150033345	151798767	1	GABPB2	1	151043054	151098018
47.42	1	150033345	151798767	1	SEMA6C	1	151104161	151119104
47.43	1	150033345	151798767	1	TNFAIP8L2	1	151129105	151132225
47.44	1	150033345	151798767	1	SCNM1	1	151129140	151142773
47.45	1	150033345	151798767	1	LYSMD1	1	151132224	151138424
47.46	1	150033345	151798767	1	TMOD4	1	151142462	151148760
47.47	1	150033345	151798767	1	VPS72	1	151142463	151167797
47.48	1	150033345	151798767	1	PIP5K1A	1	151170425	151222012
47.49	1	150033345	151798767	1	PSMD4	1	151227179	151239955
47.5	1	150033345	151798767	1	ZNF687	1	151254094	151264656
47.51	1	150033345	151798767	1	PI4KB	1	151264273	151300191
47.52	1	150033345	151798767	1	RN7SL444P	1	151273143	151273439
47.53	1	150033345	151798767	1	RFX5	1	151313116	151319833
47.54	1	150033345	151798767	1	SELENBP1	1	151336778	151345209
47.55	1	150033345	151798767	1	PSMB4	1	151372010	151374420
47.56	1	150033345	151798767	1	POGZ	1	151375200	151431941
47.57	1	150033345	151798767	1	RNY4P25	1	151411476	151411571
47.58	1	150033345	151798767	1	CGN	1	151482986	151511168
47.59	1	150033345	151798767	1	TUFT1	1	151512781	151556059
47.6	1	150033345	151798767	1	MIR554	1	151518272	151518367
47.61	1	150033345	151798767	1	SNX27	1	151584541	151671567
47.62	1	150033345	151798767	1	RNU6-1062P	1	151601800	151601906
47.63	1	150033345	151798767	1	CELF3	1	151674880	151689290
47.64	1	150033345	151798767	1	RIIAD1	1	151682909	151702281
47.65	1	150033345	151798767	1	RNU6-662P	1	151720073	151720176
47.66	1	150033345	151798767	1	MRPL9	1	151732119	151736040
47.67	1	150033345	151798767	1	OAZ3	1	151735445	151743808
47.68	1	150033345	151798767	1	TDRKH	1	151742583	151763892
47.69	1	150033345	151798767	1	LINGO4	1	151772740	151778630
48	1	151805015	152434191	1	C2CD4D	1	151810295	151813033
48.1	1	151805015	152434191	1	THEM5	1	151819739	151826173
48.2	1	151805015	152434191	1	THEM4	1	151846060	151882284
48.3	1	151805015	152434191	1	KRT8P28	1	151921999	151923388
48.4	1	151805015	152434191	1	S100A10	1	151955391	151966866
48.5	1	151805015	152434191	1	NBPF18P	1	151967007	152015250
48.6	1	151805015	152434191	1	S100A11	1	152004982	152020383
48.7	1	151805015	152434191	1	SPTLC1P4	1	152050428	152050687
48.8	1	151805015	152434191	1	TCHHL1	1	152056620	152061540
48.9	1	151805015	152434191	1	TCHH	1	152078793	152086556
48.1	1	151805015	152434191	1	HDHD1P2	1	152096914	152097556
48.11	1	151805015	152434191	1	RPTN	1	152126071	152131704
48.12	1	151805015	152434191	1	FLG-AS1	1	152140601	152339163
48.13	1	151805015	152434191	1	HRNR	1	152184558	152196669
48.14	1	151805015	152434191	1	FLG	1	152274651	152297679
48.15	1	151805015	152434191	1	FLG2	1	152321211	152332482
48.16	1	151805015	152434191	1	HMGN3P1	1	152372053	152372245
48.17	1	151805015	152434191	1	CRNN	1	152381719	152386739
73	1	152435484	154426264	1	LCE5A	1	152483320	152484653
73.1	1	152435484	154426264	1	CRCT1	1	152486978	152488486
73.2	1	152435484	154426264	1	LCE3E	1	152538130	152539248
73.3	1	152435484	154426264	1	LCE3D	1	152551857	152552980
73.4	1	152435484	154426264	1	LCE3C	1	152573138	152573562
73.5	1	152435484	154426264	1	LCE3B	1	152586287	152586574
73.6	1	152435484	154426264	1	LCE3A	1	152595310	152595579
73.7	1	152435484	154426264	1	LINC00302	1	152627953	152629280
73.8	1	152435484	154426264	1	LCE2D	1	152635872	152637135
73.9	1	152435484	154426264	1	LCE2B	1	152647771	152659877
73.1	1	152435484	154426264	1	LCE2C	1	152647771	152649050
73.11	1	152435484	154426264	1	LCE2A	1	152670840	152671918
73.12	1	152435484	154426264	1	LCE4A	1	152680636	152681967
73.13	1	152435484	154426264	1	C1orf68	1	152691998	152692905
73.14	1	152435484	154426264	1	KPRP	1	152730506	152734529
73.15	1	152435484	154426264	1	LCE1F	1	152748848	152749445
73.16	1	152435484	154426264	1	LCE1E	1	152758690	152760902
73.17	1	152435484	154426264	1	LCE1D	1	152769227	152770657
73.18	1	152435484	154426264	1	LCE1C	1	152777311	152779107
73.19	1	152435484	154426264	1	LCE1B	1	152784447	152785585
73.2	1	152435484	154426264	1	LCE1A	1	152799949	152800573
73.21	1	152435484	154426264	1	LCE6A	1	152815344	152816459
73.22	1	152435484	154426264	1	SMCP	1	152850793	152857523
73.23	1	152435484	154426264	1	IVL	1	152881021	152884362
73.24	1	152435484	154426264	1	SPRR4	1	152943142	152945050
73.25	1	152435484	154426264	1	SPRR1A	1	152956557	152958289
73.26	1	152435484	154426264	1	SPRR3	1	152974223	152976332
73.27	1	152435484	154426264	1	SPRR1B	1	153003678	153005376
73.28	1	152435484	154426264	1	SPRR2D	1	153012201	153014407
73.29	1	152435484	154426264	1	SPRR2A	1	153028589	153030013
73.3	1	152435484	154426264	1	SPRR2B	1	153042700	153113927
73.31	1	152435484	154426264	1	SPRR2E	1	153065611	153078660
73.32	1	152435484	154426264	1	SPRR2F	1	153084590	153085991
73.33	1	152435484	154426264	1	SPRR2C	1	153112967	153113185
73.34	1	152435484	154426264	1	SPRR2G	1	153122058	153123345
73.35	1	152435484	154426264	1	LELP1	1	153175919	153177596
73.36	1	152435484	154426264	1	PRR9	1	153190060	153191793
73.37	1	152435484	154426264	1	LOR	1	153232176	153234598
73.38	1	152435484	154426264	1	PGLYRP3	1	153270338	153283194
73.39	1	152435484	154426264	1	PGLYRP4	1	153302596	153321316
73.4	1	152435484	154426264	1	RNU6-160P	1	153304098	153304204
73.41	1	152435484	154426264	1	S100A9	1	153330330	153333503
73.42	1	152435484	154426264	1	S100A12	1	153346184	153348125
73.43	1	152435484	154426264	1	S100A8	1	153362508	153363664
73.44	1	152435484	154426264	1	S100A7A	1	153389000	153395701
73.45	1	152435484	154426264	1	S100A7L2	1	153409534	153412425
73.46	1	152435484	154426264	1	S100A7	1	153430220	153433177
73.47	1	152435484	154426264	1	RN7SL44P	1	153472943	153473240
73.48	1	152435484	154426264	1	S100A6	1	153507075	153508720
73.49	1	152435484	154426264	1	S100A5	1	153509623	153514241
73.5	1	152435484	154426264	1	S100A4	1	153516089	153522612
73.51	1	152435484	154426264	1	S100A3	1	153519805	153521848
73.52	1	152435484	154426264	1	S100A2	1	153533584	153540366
73.53	1	152435484	154426264	1	S100A16	1	153579362	153585621
73.54	1	152435484	154426264	1	S100A14	1	153586731	153589462
73.55	1	152435484	154426264	1	S100A13	1	153591263	153606568
73.56	1	152435484	154426264	1	S100A1	1	153600402	153604513
73.57	1	152435484	154426264	1	CHTOP	1	153606525	153618782
73.58	1	152435484	154426264	1	SNAPIN	1	153631130	153634306
73.59	1	152435484	154426264	1	ILF2	1	153634512	153643524
73.6	1	152435484	154426264	1	NPR1	1	153651113	153666468
73.61	1	152435484	154426264	1	RN7SL372P	1	153676564	153676859
73.62	1	152435484	154426264	1	INTS3	1	153700543	153746555
73.63	1	152435484	154426264	1	SLC27A3	1	153746830	153752633
73.64	1	152435484	154426264	1	GATAD2B	1	153777201	153895451
73.65	1	152435484	154426264	1	DENND4B	1	153901977	153919172
73.66	1	152435484	154426264	1	CRTC2	1	153920145	153931101
73.67	1	152435484	154426264	1	SLC39A1	1	153931575	153940188
73.68	1	152435484	154426264	1	CREB3L4	1	153940010	153946839
73.69	1	152435484	154426264	1	JTB	1	153946745	153950164
73.7	1	152435484	154426264	1	RAB13	1	153954127	153958834
73.71	1	152435484	154426264	1	RPS27	1	153963235	153964626
73.72	1	152435484	154426264	1	NUP210L	1	153965161	154127592
73.73	1	152435484	154426264	1	RNU6-179P	1	154012392	154012498
73.74	1	152435484	154426264	1	RPS7P2	1	154051342	154052439
73.75	1	152435484	154426264	1	MIR5698	1	154076997	154077068
73.76	1	152435484	154426264	1	TPM3	1	154127784	154167124
73.77	1	152435484	154426264	1	RN7SL431P	1	154138723	154139025
73.78	1	152435484	154426264	1	MIR190B	1	154166141	154166219
73.79	1	152435484	154426264	1	C1orf189	1	154171848	154178809
73.8	1	152435484	154426264	1	C1orf43	1	154179182	154193104
73.81	1	152435484	154426264	1	UBAP2L	1	154192655	154243986
73.82	1	152435484	154426264	1	HAX1	1	154244987	154248351
73.83	1	152435484	154426264	1	RNU6-239P	1	154267979	154268077
73.84	1	152435484	154426264	1	RNU6-121P	1	154270126	154270224
73.85	1	152435484	154426264	1	AQP10	1	154293566	154297801
73.86	1	152435484	154426264	1	ATP8B2	1	154298029	154323783
73.87	1	152435484	154426264	1	RNU7-57P	1	154311219	154311278
49	1	154427338	154726567	1	SHE	1	154442248	154474589
49.1	1	154427338	154726567	1	TDRD10	1	154474695	154520623
49.2	1	154427338	154726567	1	UBE2Q1	1	154521053	154531504
49.3	1	154427338	154726567	1	UBE2Q1-AS1	1	154526085	154527493
49.4	1	154427338	154726567	1	CHRNB2	1	154540257	154552502
49.5	1	154427338	154726567	1	ADAR	1	154554538	154600475
74	1	154731101	155083456	1	PMVK	1	154897210	154909467
74.1	1	154731101	155083456	1	PBXIP1	1	154916552	154928599
74.2	1	154731101	155083456	1	PYGO2	1	154929502	154936329
74.3	1	154731101	155083456	1	SHC1	1	154934774	154946871
74.4	1	154731101	155083456	1	CKS1B	1	154947129	154951725
74.5	1	154731101	155083456	1	MIR4258	1	154948169	154948259
74.6	1	154731101	155083456	1	FLAD1	1	154955814	154965587
74.7	1	154731101	155083456	1	LENEP	1	154966062	154966791
74.8	1	154731101	155083456	1	ZBTB7B	1	154975127	154990998
74.9	1	154731101	155083456	1	DCST2	1	154990996	155006257
74.1	1	154731101	155083456	1	DCST1	1	155006300	155023406
74.11	1	154731101	155083456	1	ADAM15	1	155023042	155035252
74.12	1	154731101	155083456	1	EFNA4	1	155036207	155042029
74.13	1	154731101	155083456	1	EFNA3	1	155036224	155060014
50	1	155086148	155131673	1	EFNA1	1	155099936	155107333
50.1	1	155086148	155131673	1	SLC50A1	1	155107820	155111329
50.2	1	155086148	155131673	1	DPM3	1	155112367	155113071
50.3	1	155086148	155131673	1	RNU7-150P	1	155115747	155115808
50.4	1	155086148	155131673	1	HMGN2P18	1	155121020	155121295
75	1	155136225	156213257	1	KRTCAP2	1	155141884	155145951
75.1	1	155136225	156213257	1	TRIM46	1	155145873	155157447
75.2	1	155136225	156213257	1	MUC1	1	155158300	155162707
75.3	1	155136225	156213257	1	MIR92B	1	155164968	155165063
75.4	1	155136225	156213257	1	THBS3	1	155165379	155178842
75.5	1	155136225	156213257	1	MTX1	1	155178490	155183615
75.6	1	155136225	156213257	1	GBAP1	1	155183616	155197214
75.7	1	155136225	156213257	1	MTX1P1	1	155200766	155204116
75.8	1	155136225	156213257	1	GBA	1	155204243	155214490
75.9	1	155136225	156213257	1	FAM189B	1	155216996	155225274
75.1	1	155136225	156213257	1	SCAMP3	1	155225770	155232221
75.11	1	155136225	156213257	1	CLK2	1	155232659	155248282
75.12	1	155136225	156213257	1	HCN3	1	155247374	155259639
75.13	1	155136225	156213257	1	PKLR	1	155259630	155271225
75.14	1	155136225	156213257	1	FDPS	1	155278539	155290457
75.15	1	155136225	156213257	1	RUSC1-AS1	1	155286654	155293967
75.16	1	155136225	156213257	1	RUSC1	1	155290687	155300905
75.17	1	155136225	156213257	1	ASH1L	1	155305059	155532598
75.18	1	155136225	156213257	1	MIR555	1	155316141	155316236
75.19	1	155136225	156213257	1	RNU6-106P	1	155328503	155328609
75.2	1	155136225	156213257	1	ASH1L-IT1	1	155365801	155366769
75.21	1	155136225	156213257	1	RNU6-1297P	1	155389188	155389291
75.22	1	155136225	156213257	1	POU5F1P4	1	155402969	155404053
75.23	1	155136225	156213257	1	ASH1L-AS1	1	155531821	155533775
75.24	1	155136225	156213257	1	DAP3P1	1	155556435	155571988
75.25	1	155136225	156213257	1	MSTO1	1	155579979	155718153
75.26	1	155136225	156213257	1	MSTO2P	1	155581011	155720105
75.27	1	155136225	156213257	1	YY1AP1	1	155629237	155658791
75.28	1	155136225	156213257	1	DAP3	1	155657751	155708801
75.29	1	155136225	156213257	1	GON4L	1	155719508	155829191
75.3	1	155136225	156213257	1	SYT11	1	155829300	155854990
75.31	1	155136225	156213257	1	RNU4-19P	1	155864072	155864177
75.32	1	155136225	156213257	1	RIT1	1	155867599	155881195
75.33	1	155136225	156213257	1	KIAA0907	1	155882834	155904191
75.34	1	155136225	156213257	1	SNORA42	1	155889700	155889836
75.35	1	155136225	156213257	1	SCARNA4	1	155895749	155895877
75.36	1	155136225	156213257	1	RXFP4	1	155911480	155912625
75.37	1	155136225	156213257	1	ARHGEF2	1	155916630	155976861
75.38	1	155136225	156213257	1	SSR2	1	155978839	155990750
75.39	1	155136225	156213257	1	UBQLN4	1	156005092	156023585
75.4	1	155136225	156213257	1	LAMTOR2	1	156024543	156028301
75.41	1	155136225	156213257	1	RAB25	1	156030951	156040295
75.42	1	155136225	156213257	1	MEX3A	1	156041804	156051789
75.43	1	155136225	156213257	1	LMNA	1	156052364	156109880
75.44	1	155136225	156213257	1	SEMA4A	1	156117157	156147543
75.45	1	155136225	156213257	1	SLC25A44	1	156163880	156182587
75.46	1	155136225	156213257	1	PMF1-BGLAP	1	156182773	156213123
75.47	1	155136225	156213257	1	PMF1	1	156182784	156212874
75.48	1	155136225	156213257	1	BGLAP	1	156211753	156213112
51	1	156214112	156379144	1	SMG5	1	156219015	156252620
51.1	1	156214112	156379144	1	TMEM79	1	156252726	156262976
51.2	1	156214112	156379144	1	C1orf85	1	156259880	156265463
51.3	1	156214112	156379144	1	VHLL	1	156268415	156269428
51.4	1	156214112	156379144	1	CCT3	1	156278759	156337664
51.5	1	156214112	156379144	1	TSACC	1	156307105	156316786
51.6	1	156214112	156379144	1	RHBG	1	156339003	156355011
76	1	156383209	156432159	1	MIR9-1	1	156390123	156390230
52	1	156433183	156667060	1	MEF2D	1	156433519	156470620
52.1	1	156433183	156667060	1	IQGAP3	1	156495197	156542396
52.2	1	156433183	156667060	1	TTC24	1	156549519	156556562
52.3	1	156433183	156667060	1	APOA1BP	1	156561554	156564091
52.4	1	156433183	156667060	1	GPATCH4	1	156564279	156571288
52.5	1	156433183	156667060	1	HAPLN2	1	156589086	156595517
52.6	1	156433183	156667060	1	BCAN	1	156611182	156629324
52.7	1	156433183	156667060	1	NES	1	156638555	156647189
77	1	156671802	157138749	1	ISG20L2	1	156691683	156698591
77.1	1	156671802	157138749	1	RRNAD1	1	156698234	156706752
77.2	1	156671802	157138749	1	MRPL24	1	156707095	156711382
77.3	1	156671802	157138749	1	HDGF	1	156711899	156736717
77.4	1	156671802	157138749	1	PRCC	1	156720402	156770607
77.5	1	156671802	157138749	1	SH2D2A	1	156776035	156786654
77.6	1	156671802	157138749	1	NTRK1	1	156785432	156851642
77.7	1	156671802	157138749	1	INSRR	1	156809855	156828810
77.8	1	156671802	157138749	1	PEAR1	1	156863490	156886226
77.9	1	156671802	157138749	1	LRRC71	1	156890442	156902886
77.1	1	156671802	157138749	1	ARHGEF11	1	156904632	157015162
77.11	1	156671802	157138749	1	MIR765	1	156905923	156906036
77.12	1	156671802	157138749	1	RN7SL612P	1	156955549	156955841
77.13	1	156671802	157138749	1	KRT8P45	1	157043049	157044495
77.14	1	156671802	157138749	1	ETV3L	1	157061836	157069600
77.15	1	156671802	157138749	1	ETV3	1	157090983	157108266
77.16	1	156671802	157138749	1	CYCSP52	1	157098154	157098463
78	1	157240455	158406920	1	FCRL5	1	157483167	157522310
78.1	1	157240455	158406920	1	FCRL4	1	157543539	157567870
78.2	1	157240455	158406920	1	FCRL3	1	157644111	157670647
78.3	1	157240455	158406920	1	VDAC1P9	1	157693970	157694810
78.4	1	157240455	158406920	1	FCRL2	1	157715523	157746922
78.5	1	157240455	158406920	1	FCRL1	1	157764193	157789895
78.6	1	157240455	158406920	1	CD5L	1	157800704	157868046
78.7	1	157240455	158406920	1	MRPS21P2	1	157830987	157831250
78.8	1	157240455	158406920	1	KIRREL	1	157963063	158070052
78.9	1	157240455	158406920	1	KIRREL-IT1	1	157995340	158000956
78.1	1	157240455	158406920	1	ELL2P1	1	158145640	158147545
78.11	1	157240455	158406920	1	CD1D	1	158149737	158154686
78.12	1	157240455	158406920	1	CD1A	1	158223927	158228059
78.13	1	157240455	158406920	1	HMGN1P5	1	158236543	158237110
78.14	1	157240455	158406920	1	CD1C	1	158259576	158263420
78.15	1	157240455	158406920	1	CD1B	1	158297741	158301321
78.16	1	157240455	158406920	1	CD1E	1	158323254	158327343
78.17	1	157240455	158406920	1	OR10T2	1	158368312	158369256
78.18	1	157240455	158406920	1	OR10K2	1	158389718	158390656
53	1	158409196	158514197	1	OR10T1P	1	158414858	158415804
53.1	1	158409196	158514197	1	EI24P2	1	158423988	158425063
53.2	1	158409196	158514197	1	OR10K1	1	158435272	158436344
53.3	1	158409196	158514197	1	OR10R2	1	158449668	158450675
53.4	1	158409196	158514197	1	OR10R3P	1	158461009	158461950
53.5	1	158409196	158514197	1	OR10R1P	1	158484575	158485715
79	1	158514211	158549892	1	OR6Y1	1	158516918	158517895
79.1	1	158514211	158549892	1	OR6P1	1	158532441	158533394
79.2	1	158514211	158549892	1	OR10X1	1	158548709	158549689
54	1	158550080	158889424	1	OR10Z1	1	158576229	158577170
54.1	1	158550080	158889424	1	SPTA1	1	158580496	158656488
54.2	1	158550080	158889424	1	OR6K1P	1	158664329	158665299
54.3	1	158550080	158889424	1	OR6K2	1	158669369	158670486
54.4	1	158550080	158889424	1	OR6K3	1	158686958	158687953
54.5	1	158550080	158889424	1	OR6K4P	1	158693903	158694902
54.6	1	158550080	158889424	1	OR6K5P	1	158711936	158713205
54.7	1	158550080	158889424	1	OR6K6	1	158724510	158725681
54.8	1	158550080	158889424	1	OR6N1	1	158735466	158736492
54.9	1	158550080	158889424	1	OR6N2	1	158746472	158747425
54.1	1	158550080	158889424	1	OR2AQ1P	1	158765804	158766003
54.11	1	158550080	158889424	1	OR10AA1P	1	158778189	158779125
54.12	1	158550080	158889424	1	MNDA	1	158801107	158819296
80	1	158900275	159681131	1	PYHIN1	1	158900586	158946844
80.1	1	158900275	159681131	1	IFI16	1	158969758	159024945
80.2	1	158900275	159681131	1	AIM2	1	159032274	159116886
80.3	1	158900275	159681131	1	RAD1P2	1	159050923	159051585
80.4	1	158900275	159681131	1	CADM3	1	159141399	159173103
80.5	1	158900275	159681131	1	RNA5SP60	1	159148263	159148349
80.6	1	158900275	159681131	1	DARC	1	159173097	159176290
80.7	1	158900275	159681131	1	MPTX1	1	159246293	159247282
80.8	1	158900275	159681131	1	OR10J2P	1	159248831	159249791
80.9	1	158900275	159681131	1	FCER1A	1	159259504	159278014
80.1	1	158900275	159681131	1	OR10J3	1	159283460	159284449
80.11	1	158900275	159681131	1	OR10J7P	1	159320883	159321816
80.12	1	158900275	159681131	1	OR10J8P	1	159335951	159336879
80.13	1	158900275	159681131	1	OR10J9P	1	159375213	159376199
80.14	1	158900275	159681131	1	OR10J4	1	159401994	159402928
80.15	1	158900275	159681131	1	OR10J1	1	159409512	159410600
80.16	1	158900275	159681131	1	OR10J5	1	159504793	159505842
80.17	1	158900275	159681131	1	OR10AE1P	1	159551410	159552438
80.18	1	158900275	159681131	1	APCS	1	159557615	159558655
80.19	1	158900275	159681131	1	OR10J6P	1	159568088	159569017
80.2	1	158900275	159681131	1	CRPP1	1	159674773	159675397
55	1	159683762	159814105	1	DUSP23	1	159750722	159752333
55.1	1	159683762	159814105	1	FCRL6	1	159770301	159786041
55.2	1	159683762	159814105	1	SLAMF8	1	159796540	159807039
20	1	159814844	161152230	1	VSIG8	1	159824106	159832447
20.1	1	159814844	161152230	1	CCDC19	1	159842154	159869953
20.2	1	159814844	161152230	1	TAGLN2	1	159887897	159895522
20.3	1	159814844	161152230	1	IGSF9	1	159896829	159915386
20.4	1	159814844	161152230	1	SLAMF9	1	159921282	159924044
20.5	1	159814844	161152230	1	LINC01133	1	159931008	159948851
20.6	1	159814844	161152230	1	PIGM	1	159997462	160001783
20.7	1	159814844	161152230	1	KCNJ10	1	160007257	160040038
20.8	1	159814844	161152230	1	KCNJ9	1	160051360	160060353
20.9	1	159814844	161152230	1	IGSF8	1	160061130	160068733
20.1	1	159814844	161152230	1	ATP1A2	1	160085549	160113381
20.11	1	159814844	161152230	1	ATP1A4	1	160121360	160156767
20.12	1	159814844	161152230	1	CASQ1	1	160160285	160171676
20.13	1	159814844	161152230	1	PEA15	1	160175127	160185166
20.14	1	159814844	161152230	1	DCAF8	1	160185505	160254920
20.15	1	159814844	161152230	1	PEX19	1	160246602	160256138
20.16	1	159814844	161152230	1	COPA	1	160259063	160313190
20.17	1	159814844	161152230	1	SUMO1P3	1	160287193	160287496
20.18	1	159814844	161152230	1	NCSTN	1	160313062	160328742
20.19	1	159814844	161152230	1	NHLH1	1	160336857	160342638
20.2	1	159814844	161152230	1	RNU4-42P	1	160362558	160362699
20.21	1	159814844	161152230	1	VANGL2	1	160370376	160398468
20.22	1	159814844	161152230	1	SLAMF6	1	160454820	160493052
20.23	1	159814844	161152230	1	CD84	1	160510885	160549306
20.24	1	159814844	161152230	1	SLAMF1	1	160577890	160617085
20.25	1	159814844	161152230	1	SETP9	1	160639938	160640769
20.26	1	159814844	161152230	1	CD48	1	160648536	160681641
20.27	1	159814844	161152230	1	SLAMF7	1	160709037	160724611
20.28	1	159814844	161152230	1	LY9	1	160765864	160798051
20.29	1	159814844	161152230	1	CD244	1	160799950	160832692
20.3	1	159814844	161152230	1	ITLN1	1	160846329	160854960
20.31	1	159814844	161152230	1	ITLN2	1	160914815	160924589
20.32	1	159814844	161152230	1	F11R	1	160965001	160991138
20.33	1	159814844	161152230	1	TSTD1	1	161007421	161008780
20.34	1	159814844	161152230	1	USF1	1	161009041	161015767
20.35	1	159814844	161152230	1	ARHGAP30	1	161016736	161039760
20.36	1	159814844	161152230	1	PVRL4	1	161040785	161059389
20.37	1	159814844	161152230	1	KLHDC9	1	161068151	161070136
20.38	1	159814844	161152230	1	PFDN2	1	161070346	161087901
20.39	1	159814844	161152230	1	NIT1	1	161087876	161095235
20.4	1	159814844	161152230	1	DEDD	1	161090764	161102478
20.41	1	159814844	161152230	1	UFC1	1	161122566	161128646
20.42	1	159814844	161152230	1	USP21	1	161129240	161135513
20.43	1	159814844	161152230	1	PPOX	1	161136200	161147803
20.44	1	159814844	161152230	1	B4GALT3	1	161141100	161147287
1	1	161154494	161297096	1	NDUFS2	1	161166894	161184185
1.1	1	161154494	161297096	1	FCER1G	1	161185024	161190489
1.2	1	161154494	161297096	1	APOA2	1	161192082	161193421
1.3	1	161154494	161297096	1	TOMM40L	1	161195793	161200408
1.4	1	161154494	161297096	1	MIR5187	1	161196976	161197051
1.5	1	161154494	161297096	1	NR1I3	1	161199456	161208092
1.6	1	161154494	161297096	1	PCP4L1	1	161228517	161255240
1.7	1	161154494	161297096	1	MPZ	1	161274525	161279762
21	1	161300994	162153109	1	C1orf192	1	161334521	161337664
21.1	1	161300994	162153109	1	RRM2P2	1	161348497	161349148
21.2	1	161300994	162153109	1	RNU6-481P	1	161371079	161371185
21.3	1	161300994	162153109	1	FCGR2A	1	161475220	161493803
21.4	1	161300994	162153109	1	HSPA6	1	161494036	161496681
21.5	1	161300994	162153109	1	RPS23P10	1	161506361	161507948
21.6	1	161300994	162153109	1	FCGR3A	1	161511549	161600917
21.7	1	161300994	162153109	1	FCGR2B	1	161551101	161648444
21.8	1	161300994	162153109	1	FCGR2C	1	161551129	161575452
21.9	1	161300994	162153109	1	HSPA7	1	161576081	161578007
21.1	1	161300994	162153109	1	RPS23P9	1	161587782	161589375
21.11	1	161300994	162153109	1	FCGR3B	1	161592986	161601753
21.12	1	161300994	162153109	1	RPL31P11	1	161653485	161655042
21.13	1	161300994	162153109	1	FCRLA	1	161676762	161684142
21.14	1	161300994	162153109	1	FCRLB	1	161691353	161697933
21.15	1	161300994	162153109	1	RN7SL466P	1	161705598	161705889
21.16	1	161300994	162153109	1	DUSP12	1	161719548	161727028
21.17	1	161300994	162153109	1	ATF6	1	161736084	161933860
21.18	1	161300994	162153109	1	OLFML2B	1	161952982	161993644
21.19	1	161300994	162153109	1	MIR4654	1	162126897	162126972
22	1	162180581	163483608	1	RNA5SP61	1	162308433	162308532
22.1	1	162180581	163483608	1	MIR556	1	162312336	162312430
22.2	1	162180581	163483608	1	C1orf226	1	162336698	162356600
22.3	1	162180581	163483608	1	C1orf111	1	162342993	162346660
22.4	1	162180581	163483608	1	SH2D1B	1	162365056	162381928
22.5	1	162180581	163483608	1	SLAMF6P1	1	162415339	162415676
22.6	1	162180581	163483608	1	UHMK1	1	162467041	162499419
22.7	1	162180581	163483608	1	UQCRBP2	1	162511122	162511418
22.8	1	162180581	163483608	1	UAP1	1	162531323	162569627
22.9	1	162180581	163483608	1	DDR2	1	162601163	162757190
22.1	1	162180581	163483608	1	RN7SL861P	1	162747520	162747802
22.11	1	162180581	163483608	1	HSD17B7	1	162760492	162782607
22.12	1	162180581	163483608	1	C1orf110	1	162794248	162838605
22.13	1	162180581	163483608	1	RGS4	1	163038565	163046592
22.14	1	162180581	163483608	1	RGS5	1	163080911	163291577
22.15	1	162180581	163483608	1	NUF2	1	163236366	163325554
22.16	1	162180581	163483608	1	RNA5SP62	1	163438286	163438395
22.17	1	162180581	163483608	1	RNA5SP63	1	163479274	163479385
23	1	163491472	165799022	1	NMNAT1P2	1	164312242	164313101
23.1	1	163491472	165799022	1	RNU5F-6P	1	164320510	164320625
23.2	1	163491472	165799022	1	HMGB3P6	1	164326004	164326601
23.3	1	163491472	165799022	1	PBX1	1	164524821	164868533
23.4	1	163491472	165799022	1	RNU6-171P	1	164608802	164608908
23.5	1	163491472	165799022	1	RNU6-755P	1	164949272	164949374
23.6	1	163491472	165799022	1	LMX1A	1	165171104	165325952
23.7	1	163491472	165799022	1	RXRG	1	165370159	165414433
23.8	1	163491472	165799022	1	LRRC52	1	165513244	165533198
23.9	1	163491472	165799022	1	MGST3	1	165600098	165631033
23.1	1	163491472	165799022	1	ALDH9A1	1	165631453	165668100
23.11	1	163491472	165799022	1	TMCO1	1	165696032	165796992
24	1	165827221	167024608	1	RNA5SP64	1	166011481	166011587
24.1	1	165827221	167024608	1	FAM78B	1	166026674	166136206
24.2	1	165827221	167024608	1	MIR921	1	166123980	166124035
24.3	1	165827221	167024608	1	FMO7P	1	166443982	166450802
24.4	1	165827221	167024608	1	FMO8P	1	166535415	166549942
24.5	1	165827221	167024608	1	FMO9P	1	166572912	166600637
24.6	1	165827221	167024608	1	FMO10P	1	166635122	166651433
24.7	1	165827221	167024608	1	RPL4P2	1	166716616	166717897
24.8	1	165827221	167024608	1	FMO11P	1	166732571	166762004
24.9	1	165827221	167024608	1	CNN2P10	1	166765503	166766420
24.1	1	165827221	167024608	1	POGK	1	166808681	166825581
24.11	1	165827221	167024608	1	TADA1	1	166825747	166845564
24.12	1	165827221	167024608	1	DUTP6	1	166837985	166838446
24.13	1	165827221	167024608	1	ILDR2	1	166882443	166944719
24.14	1	165827221	167024608	1	MAEL	1	166958346	166991451
24.15	1	165827221	167024608	1	RNA5SP65	1	166975196	166975314
58	1	167028259	167528912	1	DUSP27	1	167063282	167098402
58.1	1	167028259	167528912	1	POU2F1	1	167190066	167396582
58.2	1	167028259	167528912	1	CD247	1	167399877	167487847
58.3	1	167028259	167528912	1	AKR1D1P1	1	167488773	167489823
58.4	1	167028259	167528912	1	CREG1	1	167498914	167523004
25	1	167529337	169578586	1	RCSD1	1	167599330	167675486
25.1	1	167529337	169578586	1	MPZL1	1	167690429	167761156
25.2	1	167529337	169578586	1	ADCY10	1	167778625	167883453
25.3	1	167529337	169578586	1	MPC2	1	167885967	167906278
25.4	1	167529337	169578586	1	DCAF6	1	167905021	168045081
25.5	1	167529337	169578586	1	MIR1255B2	1	167967898	167967964
25.6	1	167529337	169578586	1	GCSHP5	1	168025139	168025660
25.7	1	167529337	169578586	1	GPR161	1	168053997	168106821
25.8	1	167529337	169578586	1	TIPRL	1	168148171	168169950
25.9	1	167529337	169578586	1	RPL34P1	1	168179854	168180207
25.1	1	167529337	169578586	1	SFT2D2	1	168195176	168222263
25.11	1	167529337	169578586	1	ANKRD36BP1	1	168214803	168216581
25.12	1	167529337	169578586	1	RNU6-1310P	1	168232613	168232719
25.13	1	167529337	169578586	1	TBX19	1	168250278	168283664
25.14	1	167529337	169578586	1	MIR557	1	168344762	168344859
25.15	1	167529337	169578586	1	QRSL1P1	1	168418910	168420449
25.16	1	167529337	169578586	1	XCL2	1	168510003	168513235
25.17	1	167529337	169578586	1	XCL1	1	168545711	168551315
25.18	1	167529337	169578586	1	DPT	1	168664697	168698502
25.19	1	167529337	169578586	1	LINC00626	1	168756177	168762124
25.2	1	167529337	169578586	1	SUMO1P2	1	168867374	168867677
25.21	1	167529337	169578586	1	LINC00970	1	168873143	169056243
25.22	1	167529337	169578586	1	RPL29P7	1	168907705	168908161
25.23	1	167529337	169578586	1	RNA5SP66	1	169036502	169036602
25.24	1	167529337	169578586	1	ATP1B1	1	169074935	169101960
25.25	1	167529337	169578586	1	NME7	1	169101769	169337205
25.26	1	167529337	169578586	1	BLZF1	1	169337208	169365778
25.27	1	167529337	169578586	1	CCDC181	1	169364108	169429907
25.28	1	167529337	169578586	1	SLC19A2	1	169433147	169455241
25.29	1	167529337	169578586	1	F5	1	169483404	169555826
26	1	169581258	170799921	1	C1orf112	1	169631245	169823221
26.1	1	169581258	170799921	1	SELL	1	169659808	169680839
26.2	1	169581258	170799921	1	SELE	1	169691781	169733846
26.3	1	169581258	170799921	1	METTL18	1	169761670	169764107
26.4	1	169581258	170799921	1	SCYL3	1	169818772	169863408
26.5	1	169581258	170799921	1	RN7SL333P	1	169828897	169829193
26.6	1	169581258	170799921	1	KIFAP3	1	169890467	170054349
26.7	1	169581258	170799921	1	RN7SL269P	1	169927085	169927387
26.8	1	169581258	170799921	1	MRPS10P1	1	169959208	169959337
26.9	1	169581258	170799921	1	SIGLEC30P	1	170084777	170085717
26.1	1	169581258	170799921	1	METTL11B	1	170115142	170136931
26.11	1	169581258	170799921	1	MIR3119-2	1	170120519	170120603
26.12	1	169581258	170799921	1	MIR3119-1	1	170120519	170120603
26.13	1	169581258	170799921	1	ISCUP1	1	170180151	170180598
26.14	1	169581258	170799921	1	LINC01142	1	170240744	170253349
26.15	1	169581258	170799921	1	HAUS4P1	1	170338364	170339508
26.16	1	169581258	170799921	1	GORAB	1	170501270	170522587
26.17	1	169581258	170799921	1	PRRX1	1	170631869	170708560
27	1	170988498	172888405	1	FMO3	1	171060018	171086959
27.1	1	170988498	172888405	1	MIR1295A	1	171070869	171070947
27.2	1	170988498	172888405	1	FMO6P	1	171106879	171130707
27.3	1	170988498	172888405	1	FMO2	1	171154347	171181822
27.4	1	170988498	172888405	1	FMO1	1	171217638	171255117
27.5	1	170988498	172888405	1	HMGB1P11	1	171240093	171240729
27.6	1	170988498	172888405	1	FMO4	1	171283347	171311223
27.7	1	170988498	172888405	1	TOP1P1	1	171314244	171314446
27.8	1	170988498	172888405	1	GM2AP2	1	171361368	171361929
27.9	1	170988498	172888405	1	RNU6-290P	1	171387783	171387889
27.1	1	170988498	172888405	1	CYCSP53	1	171413838	171414102
27.11	1	170988498	172888405	1	PRRC2C	1	171454651	171562650
27.12	1	170988498	172888405	1	RN7SL425P	1	171461550	171461858
27.13	1	170988498	172888405	1	RNU6-773P	1	171488955	171489052
27.14	1	170988498	172888405	1	MYOC	1	171604557	171621823
27.15	1	170988498	172888405	1	PFN1P1	1	171639657	171640079
27.16	1	170988498	172888405	1	RPL4P3	1	171652268	171653578
27.17	1	170988498	172888405	1	VAMP4	1	171669300	171711387
27.18	1	170988498	172888405	1	METTL13	1	171750788	171783163
27.19	1	170988498	172888405	1	DNM3	1	171810621	172387606
27.2	1	170988498	172888405	1	DNM3-IT1	1	171833327	171833827
27.21	1	170988498	172888405	1	MIR214	1	172107938	172108047
27.22	1	170988498	172888405	1	DNM3OS	1	172109461	172113934
27.23	1	170988498	172888405	1	MIR199A2	1	172113675	172113784
27.24	1	170988498	172888405	1	RNU6-157P	1	172335680	172335786
27.25	1	170988498	172888405	1	PIGC	1	172339329	172413230
27.26	1	170988498	172888405	1	C1orf105	1	172389828	172437971
27.27	1	170988498	172888405	1	SUCO	1	172501489	172580971
27.28	1	170988498	172888405	1	RNU6-693P	1	172582568	172582674
27.29	1	170988498	172888405	1	FASLG	1	172628154	172636014
27.3	1	170988498	172888405	1	SLC25A38P1	1	172717700	172718642
27.31	1	170988498	172888405	1	AIMP1P2	1	172855087	172855398
4	1	172889868	174273823	1	TNFSF18	1	173009100	173020103
4.1	1	172889868	174273823	1	GOT2P2	1	173110239	173111489
4.2	1	172889868	174273823	1	TNFSF4	1	173152873	173176452
4.3	1	172889868	174273823	1	PRDX6	1	173446405	173457946
4.4	1	172889868	174273823	1	SLC9C2	1	173469603	173572233
4.5	1	172889868	174273823	1	ANKRD45	1	173578700	173639001
4.6	1	172889868	174273823	1	KLHL20	1	173684080	173755840
4.7	1	172889868	174273823	1	RN7SKP160	1	173760686	173761025
4.8	1	172889868	174273823	1	CENPL	1	173768688	173793858
4.9	1	172889868	174273823	1	DARS2	1	173793641	173827684
4.1	1	172889868	174273823	1	GAS5-AS1	1	173832386	173833079
4.11	1	172889868	174273823	1	GAS5	1	173833038	173838020
4.12	1	172889868	174273823	1	SNORD78	1	173834760	173834824
4.13	1	172889868	174273823	1	ZBTB37	1	173837220	173872687
4.14	1	172889868	174273823	1	SERPINC1	1	173872947	173886516
4.15	1	172889868	174273823	1	RNA5SP67	1	173890208	173890338
4.16	1	172889868	174273823	1	RC3H1	1	173900352	173991435
4.17	1	172889868	174273823	1	RNA5SP68	1	173938456	173938574
4.18	1	172889868	174273823	1	RC3H1-IT1	1	173978405	173985344
4.19	1	172889868	174273823	1	RPL30P1	1	174059274	174059612
60	1	174367148	174507940	1	GPR52	1	174417212	174418683
81	1	174508334	174836526	1	BANF1P4	1	174725988	174726257
81.1	1	174508334	174836526	1	NDUFAF4P4	1	174818805	174819306
101	1	174838725	174912221	1	RABGAP1L-IT1	1	174866095	174867133
61	1	174916163	175430211	1	RNU6-307P	1	174965661	174965766
61.1	1	174916163	175430211	1	CACYBP	1	174968300	174980851
61.2	1	174916163	175430211	1	MRPS14	1	174979925	174992561
61.3	1	174916163	175430211	1	SDCCAG3P2	1	175013762	175014784
61.4	1	174916163	175430211	1	TNN	1	175036994	175117202
61.5	1	174916163	175430211	1	KIAA0040	1	175126123	175162135
83	1	175430808	177788220	1	TNR-IT1	1	175507911	175525954
83.1	1	175430808	177788220	1	RFWD2	1	175913967	176176629
83.2	1	175430808	177788220	1	SCARNA3	1	175937534	175937676
83.3	1	175430808	177788220	1	RNU2-12P	1	176212998	176213165
83.4	1	175430808	177788220	1	MORF4L1P7	1	176336835	176337537
83.5	1	175430808	177788220	1	PAPPA2	1	176432307	176814735
83.6	1	175430808	177788220	1	PTP4A1P7	1	176585404	176585925
83.7	1	175430808	177788220	1	ASTN1	1	176826438	177134109
83.8	1	175430808	177788220	1	MIR488	1	176998499	176998581
83.9	1	175430808	177788220	1	BRINP2	1	177140633	177251558
84	1	177791704	179653124	1	SEC16B	1	177893091	177953438
84.1	1	177791704	179653124	1	RASAL2-AS1	1	178060643	178063119
84.2	1	177791704	179653124	1	RASAL2	1	178062864	178448644
84.3	1	177791704	179653124	1	LINC00083	1	178465031	178468769
84.4	1	177791704	179653124	1	TEX35	1	178482212	178517734
84.5	1	177791704	179653124	1	C1orf220	1	178511887	178518024
84.6	1	177791704	179653124	1	RNA5SP69	1	178530048	178530164
84.7	1	177791704	179653124	1	MIR4424	1	178646884	178646969
84.8	1	177791704	179653124	1	RALGPS2	1	178694300	178889238
84.9	1	177791704	179653124	1	PTPN2P1	1	178715818	178716889
84.1	1	177791704	179653124	1	ANGPTL1	1	178818840	178840187
84.11	1	177791704	179653124	1	FAM20B	1	178994939	179045697
84.12	1	177791704	179653124	1	TOR3A	1	179050512	179067158
84.13	1	177791704	179653124	1	ABL2	1	179068462	179198819
84.14	1	177791704	179653124	1	SETP10	1	179152869	179153682
84.15	1	177791704	179653124	1	EIF4A1P11	1	179170840	179171061
84.16	1	177791704	179653124	1	COX5BP8	1	179224868	179225216
84.17	1	177791704	179653124	1	SOAT1	1	179262925	179327815
84.18	1	177791704	179653124	1	RN7SL374P	1	179333448	179333743
84.19	1	177791704	179653124	1	AXDND1	1	179334855	179523870
84.2	1	177791704	179653124	1	MEF2AP1	1	179416713	179417575
84.21	1	177791704	179653124	1	HNRNPA1P54	1	179416737	179426450
84.22	1	177791704	179653124	1	NPHS2	1	179519674	179545087
84.23	1	177791704	179653124	1	RNU5F-2P	1	179545403	179545484
62	1	179661035	179794437	1	FAM163A	1	179712298	179785333
85	1	179799430	182021662	1	TOR1AIP2	1	179809102	179846938
85.1	1	179799430	182021662	1	TOR1AIP1	1	179851177	179894135
85.2	1	179799430	182021662	1	RN7SL230P	1	179869397	179869697
85.3	1	179799430	182021662	1	CEP350	1	179923873	180084015
85.4	1	179799430	182021662	1	QSOX1	1	180123969	180173165
85.5	1	179799430	182021662	1	LHX4	1	180199421	180249380
85.6	1	179799430	182021662	1	ACBD6	1	180244515	180472089
85.7	1	179799430	182021662	1	VDAC1P4	1	180403935	180405071
85.8	1	179799430	182021662	1	MIR3121	1	180407449	180407525
85.9	1	179799430	182021662	1	OVAAL	1	180528112	180535654
85.1	1	179799430	182021662	1	XPR1	1	180601140	180859387
85.11	1	179799430	182021662	1	KIAA1614	1	180882290	180920750
85.12	1	179799430	182021662	1	STX6	1	180941861	180992047
85.13	1	179799430	182021662	1	MR1	1	181003067	181031074
85.14	1	179799430	182021662	1	IER5	1	181057638	181059977
85.15	1	179799430	182021662	1	CACNA1E	1	181382238	181777219
85.16	1	179799430	182021662	1	RNA5SP70	1	181740702	181740780
85.17	1	179799430	182021662	1	RN7SKP229	1	181808608	181808909
103	1	182025566	183049816	1	RNU6-152P	1	182296203	182296309
103.1	1	182025566	183049816	1	GLUL	1	182350839	182361341
103.2	1	182025566	183049816	1	TEDDM1	1	182367252	182369751
103.3	1	182025566	183049816	1	LINC00272	1	182376756	182383950
103.4	1	182025566	183049816	1	TEDDM1P1	1	182410712	182411497
103.5	1	182025566	183049816	1	RGSL1	1	182419256	182529734
103.6	1	182025566	183049816	1	RNASEL	1	182542769	182558391
103.7	1	182025566	183049816	1	RGS16	1	182567758	182573543
103.8	1	182025566	183049816	1	RGS8	1	182615239	182653711
103.9	1	182025566	183049816	1	NPL	1	182758428	182799519
103.1	1	182025566	183049816	1	DHX9	1	182808504	182856886
103.11	1	182025566	183049816	1	SHCBP1L	1	182869000	182922660
103.12	1	182025566	183049816	1	HMGN1P4	1	182911250	182911539
103.13	1	182025566	183049816	1	RNA5SP71	1	182913500	182913625
103.14	1	182025566	183049816	1	KRT18P28	1	182928209	182929540
103.15	1	182025566	183049816	1	RNU6-41P	1	182951347	182951453
86	1	183051199	185219718	1	LAMC2	1	183155373	183214035
86.1	1	183051199	185219718	1	NMNAT2	1	183217372	183387737
86.2	1	183051199	185219718	1	SMG7-AS1	1	183430009	183440881
86.3	1	183051199	185219718	1	SMG7	1	183441351	183567381
86.4	1	183051199	185219718	1	NCF2	1	183524698	183560011
86.5	1	183051199	185219718	1	ARPC5	1	183592401	183604892
86.6	1	183051199	185219718	1	RGL1	1	183605220	183897665
86.7	1	183051199	185219718	1	APOBEC4	1	183615541	183622451
86.8	1	183051199	185219718	1	COLGALT2	1	183898796	184006863
86.9	1	183051199	185219718	1	TSEN15	1	184020811	184043346
86.1	1	183051199	185219718	1	RN7SL654P	1	184304792	184305081
86.11	1	183051199	185219718	1	C1orf21	1	184356192	184598154
86.12	1	183051199	185219718	1	EDEM3	1	184659365	184724047
86.13	1	183051199	185219718	1	FAM129A	1	184759858	184943682
86.14	1	183051199	185219718	1	RNU7-13P	1	184790562	184790623
86.15	1	183051199	185219718	1	RNA5SP72	1	184984083	184984199
86.16	1	183051199	185219718	1	RNF2	1	185014496	185071740
86.17	1	183051199	185219718	1	FTH1P25	1	185040699	185041167
86.18	1	183051199	185219718	1	TRMT1L	1	185087220	185126204
86.19	1	183051199	185219718	1	RPL5P5	1	185195940	185196832
104	1	185221234	186492040	1	IVNS1ABP	1	185265520	185286461
104.1	1	185221234	186492040	1	RNU7-183P	1	185403376	185403437
104.2	1	185221234	186492040	1	HMCN1	1	185703683	186160085
104.3	1	185221234	186492040	1	PRG4	1	186265405	186283694
104.4	1	185221234	186492040	1	TPR	1	186280784	186344825
104.5	1	185221234	186492040	1	RNU6-1240P	1	186280957	186281060
104.6	1	185221234	186492040	1	C1orf27	1	186344890	186390510
104.7	1	185221234	186492040	1	OCLM	1	186369704	186370587
104.8	1	185221234	186492040	1	PDC	1	186412698	186430254
105	1	186499536	187711428	1	PTGS2	1	186640923	186649559
105.1	1	186499536	187711428	1	PLA2G4A	1	186798085	186958113
105.2	1	186499536	187711428	1	LINC01036	1	187061974	187329455
105.3	1	186499536	187711428	1	LINC01037	1	187412738	187446354
105.4	1	186499536	187711428	1	FDPSP1	1	187532193	187533263
105.5	1	186499536	187711428	1	ERVMER61-1	1	187610358	187612992
88	1	189997644	190598406	1	BRINP3	1	190066792	190446759
108	1	190604139	193354071	1	HNRNPA1P46	1	191115155	191116091
108.1	1	190604139	193354071	1	RGS18	1	192127587	192154945
108.2	1	190604139	193354071	1	RGS21	1	192286122	192336415
108.3	1	190604139	193354071	1	RGS1	1	192544857	192549161
108.4	1	190604139	193354071	1	RGS13	1	192605275	192629390
108.5	1	190604139	193354071	1	MIR4426	1	192685313	192685783
108.6	1	190604139	193354071	1	RGS2	1	192778169	192781403
108.7	1	190604139	193354071	1	RN7SKP126	1	192844816	192845115
108.8	1	190604139	193354071	1	LINC01032	1	192906430	192917387
108.9	1	190604139	193354071	1	ZNF101P2	1	192962579	192963807
108.1	1	190604139	193354071	1	UCHL5	1	192981380	193029237
108.11	1	190604139	193354071	1	TROVE2	1	193028552	193060907
108.12	1	190604139	193354071	1	GLRX2	1	193065598	193075244
108.13	1	190604139	193354071	1	CDC73	1	193091147	193223031
108.14	1	190604139	193354071	1	MIR1278	1	193105633	193105713
108.15	1	190604139	193354071	1	B3GALT2	1	193148175	193155784
108.16	1	190604139	193354071	1	LINC01031	1	193273875	193335083
110	1	193737458	195545892	1	EEF1A1P14	1	194158097	194159472
110.1	1	193737458	195545892	1	RNU6-983P	1	194457233	194457335
111	1	195600211	200769293	1	KCNT2	1	196194909	196578355
111.1	1	195600211	200769293	1	MIR4735	1	196551543	196551611
111.2	1	195600211	200769293	1	CFH	1	196621008	196716634
111.3	1	195600211	200769293	1	CFHR3	1	196743925	196763203
111.4	1	195600211	200769293	1	CFHR1	1	196788887	196801319
111.5	1	195600211	200769293	1	CFHR2	1	196788898	196928356
111.6	1	195600211	200769293	1	CFHR4	1	196819371	196888102
111.7	1	195600211	200769293	1	CFHR5	1	196946667	196978804
111.8	1	195600211	200769293	1	F13B	1	197008321	197036397
111.9	1	195600211	200769293	1	ASPM	1	197053258	197115824
111.1	1	195600211	200769293	1	ZBTB41	1	197122810	197169672
111.11	1	195600211	200769293	1	CRB1	1	197170592	197447585
111.12	1	195600211	200769293	1	MRPS21P3	1	197332947	197333208
111.13	1	195600211	200769293	1	DENND1B	1	197473878	197744826
111.14	1	195600211	200769293	1	EEF1A1P32	1	197657890	197659757
111.15	1	195600211	200769293	1	FAM204BP	1	197715881	197716581
111.16	1	195600211	200769293	1	C1orf53	1	197871777	197876497
111.17	1	195600211	200769293	1	LHX9	1	197881037	197904608
111.18	1	195600211	200769293	1	NEK7	1	198126093	198291550
111.19	1	195600211	200769293	1	ATP6V1G3	1	198492352	198510075
111.2	1	195600211	200769293	1	PTPRC	1	198607801	198726545
111.21	1	195600211	200769293	1	PEBP1P3	1	198648268	198649162
111.22	1	195600211	200769293	1	MIR181A1HG	1	198776622	198906558
111.23	1	195600211	200769293	1	MIR181B1	1	198828002	198828111
111.24	1	195600211	200769293	1	MIR181A1	1	198828173	198828282
111.25	1	195600211	200769293	1	RNU6-778P	1	199857287	199857389
111.26	1	195600211	200769293	1	RNU6-716P	1	199977633	199977735
111.27	1	195600211	200769293	1	RNU6-609P	1	199983817	199983923
111.28	1	195600211	200769293	1	NR5A2	1	199996730	200146552
111.29	1	195600211	200769293	1	RNU6-570P	1	200023189	200023293
111.3	1	195600211	200769293	1	FAM58BP	1	200182656	200183643
111.31	1	195600211	200769293	1	LINC00862	1	200311672	200343482
111.32	1	195600211	200769293	1	ZNF281	1	200374068	200379184
111.33	1	195600211	200769293	1	KIF14	1	200520628	200589862
111.34	1	195600211	200769293	1	DDX59	1	200593024	200639097
90	1	200775083	200871843	1	RPL34P6	1	200832936	200833280
90.1	1	200775083	200871843	1	GPR25	1	200842083	200843306
112	1	200873520	202190785	1	MROH3P	1	200890122	200935658
112.1	1	200873520	202190785	1	RNU6-704P	1	200902473	200902575
112.2	1	200873520	202190785	1	KIF21B	1	200938520	200992828
112.3	1	200873520	202190785	1	CACNA1S	1	201008642	201081694
112.4	1	200873520	202190785	1	ASCL5	1	201083081	201096312
112.5	1	200873520	202190785	1	TMEM9	1	201103900	201140702
112.6	1	200873520	202190785	1	IGFN1	1	201159953	201198080
112.7	1	200873520	202190785	1	PKP1	1	201252580	201302121
112.8	1	200873520	202190785	1	TNNT2	1	201328136	201346890
112.9	1	200873520	202190785	1	LAD1	1	201342372	201368736
112.1	1	200873520	202190785	1	TNNI1	1	201373625	201398994
112.11	1	200873520	202190785	1	PHLDA3	1	201434620	201438365
112.12	1	200873520	202190785	1	CSRP1	1	201452658	201478584
112.13	1	200873520	202190785	1	RPS10P7	1	201487831	201499602
112.14	1	200873520	202190785	1	NAV1	1	201592411	201796102
112.15	1	200873520	202190785	1	IPO9-AS1	1	201657387	201798687
112.16	1	200873520	202190785	1	MIR5191	1	201688636	201688755
112.17	1	200873520	202190785	1	RNU6-501P	1	201702534	201702633
112.18	1	200873520	202190785	1	MIR1231	1	201777739	201777830
112.19	1	200873520	202190785	1	IPO9	1	201798269	201853422
112.2	1	200873520	202190785	1	SHISA4	1	201857808	201861434
112.21	1	200873520	202190785	1	LMOD1	1	201865580	201915715
112.22	1	200873520	202190785	1	TIMM17A	1	201924619	201939789
112.23	1	200873520	202190785	1	RNPEP	1	201951500	201975275
112.24	1	200873520	202190785	1	ELF3	1	201977073	201986316
112.25	1	200873520	202190785	1	CRIP1P3	1	202065887	202066106
112.26	1	200873520	202190785	1	GPR37L1	1	202091986	202102720
112.27	1	200873520	202190785	1	ARL8A	1	202102532	202113869
112.28	1	200873520	202190785	1	PTPN7	1	202116141	202130716
112.29	1	200873520	202190785	1	PTPRVP	1	202137179	202158583
113	1	202193981	202328059	1	UBE2T	1	202300785	202311108
91	1	202332388	204376208	1	CYCSP4	1	202338654	202339273
91.1	1	202332388	204376208	1	SYT2	1	202559724	202679545
91.2	1	202332388	204376208	1	KDM5B	1	202696526	202778598
91.3	1	202332388	204376208	1	SLC25A39P1	1	202765158	202766222
91.4	1	202332388	204376208	1	PCAT6	1	202780082	202781284
91.5	1	202332388	204376208	1	RABIF	1	202848085	202858263
91.6	1	202332388	204376208	1	KLHL12	1	202860228	202897764
91.7	1	202332388	204376208	1	HNRNPA1P59	1	202880940	202881857
91.8	1	202332388	204376208	1	ADIPOR1	1	202909951	202927700
91.9	1	202332388	204376208	1	CYB5R1	1	202930997	202936408
91.1	1	202332388	204376208	1	TMEM183A	1	202976514	202993976
91.11	1	202332388	204376208	1	PPFIA4	1	202995626	203047868
91.12	1	202332388	204376208	1	MYOG	1	203052260	203055164
91.13	1	202332388	204376208	1	ADORA1	1	203059782	203136533
91.14	1	202332388	204376208	1	MYBPH	1	203136939	203144941
91.15	1	202332388	204376208	1	CHI3L1	1	203148059	203155877
91.16	1	202332388	204376208	1	CHIT1	1	203181955	203242769
91.17	1	202332388	204376208	1	NPM1P40	1	203224871	203225603
91.18	1	202332388	204376208	1	LINC01136	1	203267886	203274437
91.19	1	202332388	204376208	1	BTG2	1	203274619	203278730
91.2	1	202332388	204376208	1	RNU6-487P	1	203288124	203288227
91.21	1	202332388	204376208	1	FMOD	1	203309756	203320617
91.22	1	202332388	204376208	1	PRELP	1	203444956	203460480
91.23	1	202332388	204376208	1	OPTC	1	203463271	203477992
91.24	1	202332388	204376208	1	ATP2B4	1	203595689	203713209
91.25	1	202332388	204376208	1	SNORA77	1	203698709	203698833
91.26	1	202332388	204376208	1	LAX1	1	203734304	203745361
91.27	1	202332388	204376208	1	ZC3H11A	1	203764782	203823252
91.28	1	202332388	204376208	1	ZBED6	1	203765437	203769686
91.29	1	202332388	204376208	1	SNRPE	1	203830731	203839678
91.3	1	202332388	204376208	1	KRT8P29	1	203841702	203843315
91.31	1	202332388	204376208	1	HSPE1P6	1	203872851	203873147
91.32	1	202332388	204376208	1	CBX1P3	1	203923768	203924908
91.33	1	202332388	204376208	1	LINC00303	1	204001575	204010393
91.34	1	202332388	204376208	1	SOX13	1	204042243	204096863
91.35	1	202332388	204376208	1	ETNK2	1	204100190	204121307
91.36	1	202332388	204376208	1	REN	1	204123944	204135465
91.37	1	202332388	204376208	1	KISS1	1	204159469	204165614
91.38	1	202332388	204376208	1	GOLT1A	1	204167288	204183220
91.39	1	202332388	204376208	1	PLEKHA6	1	204187979	204346793
114	1	204382589	206637133	1	PIK3C2B	1	204391756	204463852
114.1	1	204382589	206637133	1	MDM4	1	204485511	204542871
114.2	1	204382589	206637133	1	RNA5SP74	1	204531541	204531649
114.3	1	204382589	206637133	1	LRRN2	1	204586298	204654861
114.4	1	204382589	206637133	1	RNA5SP75	1	204676448	204676558
114.5	1	204382589	206637133	1	NFASC	1	204797779	204991950
114.6	1	204382589	206637133	1	CNTN2	1	205012325	205047627
114.7	1	204382589	206637133	1	TMEM81	1	205052258	205053645
114.8	1	204382589	206637133	1	RBBP5	1	205055270	205091143
114.9	1	204382589	206637133	1	DSTYK	1	205111632	205180727
114.1	1	204382589	206637133	1	TMCC2	1	205197304	205242471
114.11	1	204382589	206637133	1	NUAK2	1	205271187	205290883
114.12	1	204382589	206637133	1	KLHDC8A	1	205305220	205326218
114.13	1	204382589	206637133	1	SNRPGP10	1	205320375	205320599
114.14	1	204382589	206637133	1	LEMD1-AS1	1	205342380	205356568
114.15	1	204382589	206637133	1	LEMD1	1	205350506	205425082
114.16	1	204382589	206637133	1	MIR135B	1	205417430	205417526
114.17	1	204382589	206637133	1	CDK18	1	205473723	205501921
114.18	1	204382589	206637133	1	RNU2-19P	1	205535844	205535927
114.19	1	204382589	206637133	1	MFSD4	1	205538013	205572046
114.2	1	204382589	206637133	1	RNU6-418P	1	205564169	205564275
114.21	1	204382589	206637133	1	ELK4	1	205577071	205601090
114.22	1	204382589	206637133	1	SLC45A3	1	205626979	205649587
114.23	1	204382589	206637133	1	NUCKS1	1	205681947	205719404
114.24	1	204382589	206637133	1	RAB7L1	1	205737114	205744588
114.25	1	204382589	206637133	1	SLC41A1	1	205758221	205782876
114.26	1	204382589	206637133	1	PM20D1	1	205797150	205819260
114.27	1	204382589	206637133	1	SLC26A9	1	205882176	205912588
114.28	1	204382589	206637133	1	FAM72A	1	206136916	206155151
114.29	1	204382589	206637133	1	AVPR1B	1	206223976	206231639
114.3	1	204382589	206637133	1	C1orf186	1	206238872	206288647
114.31	1	204382589	206637133	1	CTSE	1	206317459	206332104
114.32	1	204382589	206637133	1	SRGAP2-AS1	1	206552219	206554954
92	1	206637799	206745725	1	IKBKE	1	206643791	206670223
92.1	1	206637799	206745725	1	C1orf147	1	206664449	206671061
115	1	206747458	207697830	1	DYRK3	1	206808881	206857764
115.1	1	206747458	207697830	1	MAPKAPK2	1	206858289	206907628
115.2	1	206747458	207697830	1	IL10	1	206940947	206945839
115.3	1	206747458	207697830	1	IL19	1	206972215	207016324
115.4	1	206747458	207697830	1	IL20	1	207038699	207042568
115.5	1	206747458	207697830	1	IL24	1	207070788	207077484
115.6	1	206747458	207697830	1	FAIM3	1	207077731	207096592
115.7	1	206747458	207697830	1	PIGR	1	207101863	207119811
115.8	1	206747458	207697830	1	FCAMR	1	207131310	207143970
115.9	1	206747458	207697830	1	C1orf116	1	207191866	207206101
115.1	1	206747458	207697830	1	YOD1	1	207217194	207226325
115.11	1	206747458	207697830	1	PFKFB2	1	207222801	207254369
115.12	1	206747458	207697830	1	C4BPB	1	207262187	207273338
115.13	1	206747458	207697830	1	C4BPA	1	207277607	207318317
115.14	1	206747458	207697830	1	C4BPAP1	1	207338841	207357255
115.15	1	206747458	207697830	1	C4BPAP2	1	207399143	207402547
115.16	1	206747458	207697830	1	CD55	1	207494853	207534311
115.17	1	206747458	207697830	1	CR2	1	207627575	207663240
116	1	207734866	208065184	1	CR1L	1	207818458	207911761
116.1	1	207734866	208065184	1	CD46P1	1	207818579	207830755
116.2	1	207734866	208065184	1	CD46	1	207925402	207968858
116.3	1	207734866	208065184	1	C1orf132	1	207974863	208042495
117	1	208068579	209426304	1	PLXNA2	1	208195587	208417665
117.1	1	208068579	209426304	1	RPS26P13	1	208870714	208871043
95	1	209426581	209609646	1	ATP5G2P1	1	209441143	209441568
95.1	1	209426581	209609646	1	MIR205HG	1	209602165	209606183
96	1	209713937	214505596	1	CAMK1G	1	209757062	209787283
96.1	1	209713937	214505596	1	LAMB3	1	209788215	209825811
96.2	1	209713937	214505596	1	MIR4260	1	209796789	209796855
96.3	1	209713937	214505596	1	G0S2	1	209848765	209849733
96.4	1	209713937	214505596	1	HSD11B1	1	209859510	209908295
96.5	1	209713937	214505596	1	TRAF3IP3	1	209929377	209955668
96.6	1	209713937	214505596	1	C1orf74	1	209955661	209957904
96.7	1	209713937	214505596	1	IRF6	1	209959036	209979465
96.8	1	209713937	214505596	1	DIEXF	1	210001352	210030910
96.9	1	209713937	214505596	1	SYT14	1	210111538	210337636
96.1	1	209713937	214505596	1	SERTAD4-AS1	1	210404801	210407392
96.11	1	209713937	214505596	1	SERTAD4	1	210406144	210419976
96.12	1	209713937	214505596	1	ST13P19	1	210438981	210440587
96.13	1	209713937	214505596	1	HHAT	1	210501596	210849638
96.14	1	209713937	214505596	1	RNU5A-8P	1	210547498	210547611
96.15	1	209713937	214505596	1	KCNH1	1	210856555	211307457
96.16	1	209713937	214505596	1	IPO8P1	1	211032519	211035627
96.17	1	209713937	214505596	1	KCNH1-IT1	1	211305930	211306716
96.18	1	209713937	214505596	1	RCOR3	1	211431719	211489727
96.19	1	209713937	214505596	1	TRAF5	1	211499957	211548288
96.2	1	209713937	214505596	1	LINC00467	1	211556145	211605878
96.21	1	209713937	214505596	1	SNX25P1	1	211590367	211591276
96.22	1	209713937	214505596	1	ARPC3P2	1	211615616	211616148
96.23	1	209713937	214505596	1	RD3	1	211649864	211666259
96.24	1	209713937	214505596	1	SLC30A1	1	211744910	211752084
96.25	1	209713937	214505596	1	FDPSP8	1	211833531	211834619
96.26	1	209713937	214505596	1	NEK2	1	211836114	211848960
96.27	1	209713937	214505596	1	LPGAT1	1	211916799	212004114
96.28	1	209713937	214505596	1	RN7SL344P	1	211965455	211965748
96.29	1	209713937	214505596	1	INTS7	1	212113741	212208884
96.3	1	209713937	214505596	1	DTL	1	212208919	212280742
96.31	1	209713937	214505596	1	RPL21P28	1	212224829	212225371
96.32	1	209713937	214505596	1	MIR3122	1	212250955	212251027
96.33	1	209713937	214505596	1	RN7SKP98	1	212272863	212273018
96.34	1	209713937	214505596	1	PPP2R5A	1	212458879	212535200
96.35	1	209713937	214505596	1	SNORA16B	1	212526158	212526292
96.36	1	209713937	214505596	1	TMEM206	1	212537273	212588243
96.37	1	209713937	214505596	1	NENF	1	212606229	212619714
96.38	1	209713937	214505596	1	ATF3	1	212738676	212794119
96.39	1	209713937	214505596	1	RN7SL512P	1	212789050	212789295
96.4	1	209713937	214505596	1	FAM71A	1	212797789	212800120
96.41	1	209713937	214505596	1	BATF3	1	212859760	212873327
96.42	1	209713937	214505596	1	RNU6-423P	1	212865606	212865709
96.43	1	209713937	214505596	1	NSL1	1	212899495	212965124
96.44	1	209713937	214505596	1	TATDN3	1	212965170	212989968
96.45	1	209713937	214505596	1	C1orf227	1	213003483	213020991
96.46	1	209713937	214505596	1	FLVCR1-AS1	1	213025450	213031430
96.47	1	209713937	214505596	1	FLVCR1	1	213031597	213072705
96.48	1	209713937	214505596	1	VASH2	1	213123862	213165379
96.49	1	209713937	214505596	1	ANGEL2	1	213165524	213189168
96.5	1	209713937	214505596	1	RPS6KC1	1	213224589	213448116
96.51	1	209713937	214505596	1	RPL31P13	1	213602051	213602420
96.52	1	209713937	214505596	1	PROX1-AS1	1	213991094	214160973
96.53	1	209713937	214505596	1	PROX1	1	214156524	214214595
64	1	214508310	216722850	1	PTPN14	1	214522039	214725792
64.1	1	214508310	216722850	1	KRT18P12	1	214705538	214706810
64.2	1	214508310	216722850	1	CENPF	1	214776538	214837931
64.3	1	214508310	216722850	1	ABHD17AP3	1	214778813	214782183
64.4	1	214508310	216722850	1	GAPDHP24	1	215044077	215045059
64.5	1	214508310	216722850	1	KCNK2	1	215179118	215410436
64.6	1	214508310	216722850	1	VDAC1P10	1	215549827	215550717
64.7	1	214508310	216722850	1	KCTD3	1	215740735	215795149
64.8	1	214508310	216722850	1	USH2A	1	215796236	216596738
64.9	1	214508310	216722850	1	MRPS18BP1	1	216374977	216375168
98	1	217435705	218182238	1	GPATCH2	1	217600334	217804424
98.1	1	217435705	218182238	1	SPATA17	1	217804666	218045038
98.2	1	217435705	218182238	1	SPATA17-AS1	1	217954540	217958462
98.3	1	217435705	218182238	1	UBBP2	1	218023745	218023975
98.4	1	217435705	218182238	1	LINC00210	1	218066242	218094146
66	1	218182257	218816282	1	RNU1-141P	1	218303137	218303294
66.1	1	218182257	218816282	1	RRP15	1	218458629	218511325
66.2	1	218182257	218816282	1	TGFB2	1	218519577	218617961
66.3	1	218182257	218816282	1	C1orf143	1	218683438	218699320
29	1	218821159	220879252	1	LYPLAL1	1	219347186	219386207
29.1	1	218821159	220879252	1	RIMKLBP2	1	219373256	219373909
29.2	1	218821159	220879252	1	ZC3H11B	1	219782859	219786462
29.3	1	218821159	220879252	1	SLC30A10	1	219858769	220131989
29.4	1	218821159	220879252	1	RNA5SP76	1	219935131	219935217
29.5	1	218821159	220879252	1	EPRS	1	220141943	220220000
29.6	1	218821159	220879252	1	BPNT1	1	220230824	220263804
29.7	1	218821159	220879252	1	IARS2	1	220267444	220321380
29.8	1	218821159	220879252	1	MIR215	1	220291195	220291304
29.9	1	218821159	220879252	1	MIR194-1	1	220291499	220291583
29.1	1	218821159	220879252	1	RPS15AP12	1	220317306	220317693
29.11	1	218821159	220879252	1	RAB3GAP2	1	220321635	220445796
29.12	1	218821159	220879252	1	SNORA36B	1	220373888	220374018
29.13	1	218821159	220879252	1	MORF4L1P1	1	220426912	220427878
29.14	1	218821159	220879252	1	AURKAPS1	1	220440048	220441259
29.15	1	218821159	220879252	1	XRCC6P3	1	220487287	220488907
29.16	1	218821159	220879252	1	SLMO2P1	1	220641296	220642150
29.17	1	218821159	220879252	1	MARK1	1	220701568	220837803
29.18	1	218821159	220879252	1	RN7SL464P	1	220745085	220745377
29.19	1	218821159	220879252	1	HDAC1P2	1	220799082	220801398
29.2	1	218821159	220879252	1	C1orf115	1	220863187	220872499
5	1	220879617	221113051	1	MARC2	1	220921567	220958150
5.1	1	220879617	221113051	1	MARC1	1	220960101	220987735
5.2	1	220879617	221113051	1	RNU6ATAC35P	1	220998962	220999389
5.3	1	220879617	221113051	1	HLA-AS1	1	221006105	221053482
5.4	1	220879617	221113051	1	HLX	1	221051699	221058401
6	1	221118814	226601884	1	DUSP10	1	221874766	221915518
6.1	1	221118814	226601884	1	RNU6-403P	1	222010676	222010779
6.2	1	221118814	226601884	1	QRSL1P2	1	222435175	222436138
6.3	1	221118814	226601884	1	CICP13	1	222641436	222644224
6.4	1	221118814	226601884	1	RNU6-791P	1	222676974	222677077
6.5	1	221118814	226601884	1	HHIPL2	1	222695602	222721445
6.6	1	221118814	226601884	1	TAF1A	1	222731244	222763275
6.7	1	221118814	226601884	1	MIA3	1	222791428	222841354
6.8	1	221118814	226601884	1	AIDA	1	222841355	222886552
6.9	1	221118814	226601884	1	RN7SL276P	1	222881579	222881873
6.1	1	221118814	226601884	1	BROX	1	222885895	222908538
6.11	1	221118814	226601884	1	FAM177B	1	222910549	222924147
6.12	1	221118814	226601884	1	DISP1	1	222988406	223179337
6.13	1	221118814	226601884	1	NDUFB1P2	1	223119067	223119242
6.14	1	221118814	226601884	1	TLR5	1	223282748	223316624
6.15	1	221118814	226601884	1	SUSD4	1	223394161	223537544
6.16	1	221118814	226601884	1	RNU4-57P	1	223547164	223547266
6.17	1	221118814	226601884	1	C1orf65	1	223566715	223568812
6.18	1	221118814	226601884	1	CAPN8	1	223711349	223853436
6.19	1	221118814	226601884	1	SNRPEP10	1	223831812	223832085
6.2	1	221118814	226601884	1	RNU6-1248P	1	223877753	223877816
6.21	1	221118814	226601884	1	CAPN2	1	223889295	223963720
6.22	1	221118814	226601884	1	TP53BP2	1	223967601	224033674
6.23	1	221118814	226601884	1	PHBP11	1	224044281	224045089
6.24	1	221118814	226601884	1	ACTBP11	1	224051428	224052553
6.25	1	221118814	226601884	1	CICP5	1	224135307	224138118
6.26	1	221118814	226601884	1	RNU6-1319P	1	224163848	224163951
6.27	1	221118814	226601884	1	RN7SKP49	1	224294984	224295243
6.28	1	221118814	226601884	1	FBXO28	1	224301789	224349749
6.29	1	221118814	226601884	1	DEGS1	1	224363458	224381143
6.3	1	221118814	226601884	1	NVL	1	224415036	224518089
6.31	1	221118814	226601884	1	MIR320B2	1	224444706	224444843
6.32	1	221118814	226601884	1	RNU6-1008P	1	224493082	224493185
6.33	1	221118814	226601884	1	CNIH4	1	224544552	224567161
6.34	1	221118814	226601884	1	WDR26	1	224572845	224624735
6.35	1	221118814	226601884	1	MIR4742	1	224585929	224586013
6.36	1	221118814	226601884	1	CNIH3	1	224622362	224928251
6.37	1	221118814	226601884	1	AKR1B1P1	1	224762136	224763091
6.38	1	221118814	226601884	1	DNAH14	1	225083964	225586996
6.39	1	221118814	226601884	1	LBR	1	225589204	225616627
6.4	1	221118814	226601884	1	ENAH	1	225674537	225840844
6.41	1	221118814	226601884	1	RNU6-1304P	1	225928977	225929084
6.42	1	221118814	226601884	1	SRP9	1	225965531	225978168
6.43	1	221118814	226601884	1	EPHX1	1	225997794	226033260
6.44	1	221118814	226601884	1	TMEM63A	1	226033237	226070069
6.45	1	221118814	226601884	1	LEFTY1	1	226073982	226099082
6.46	1	221118814	226601884	1	PYCR2	1	226107578	226111978
6.47	1	221118814	226601884	1	LEFTY2	1	226124298	226129189
6.48	1	221118814	226601884	1	NDUFA3P3	1	226151879	226152128
6.49	1	221118814	226601884	1	SDE2	1	226170403	226187032
6.5	1	221118814	226601884	1	H3F3A	1	226249552	226259702
6.51	1	221118814	226601884	1	ACBD3	1	226332380	226374431
6.52	1	221118814	226601884	1	MIXL1	1	226411319	226414755
6.53	1	221118814	226601884	1	LIN9	1	226418850	226497570
6.54	1	221118814	226601884	1	YBX1P9	1	226505716	226506394
6.55	1	221118814	226601884	1	PARP1	1	226548392	226595780
7	1	226604519	227005004	1	RN7SKP165	1	226633638	226633993
7.1	1	226604519	227005004	1	CDKN2AIPNLP1	1	226680889	226681190
7.2	1	226604519	227005004	1	C1orf95	1	226736501	226796915
7.3	1	226604519	227005004	1	ITPKB	1	226819391	226927024
7.4	1	226604519	227005004	1	ITPKB-IT1	1	226844341	226862768
7.5	1	226604519	227005004	1	ITPKB-AS1	1	226856598	226864046
7.6	1	226604519	227005004	1	RPS27P5	1	226969202	226969445
8	1	227013696	228150720	1	PSEN2	1	227057885	227083806
8.1	1	227013696	228150720	1	ADCK3	1	227085237	227175246
8.2	1	227013696	228150720	1	CDC42BPA	1	227177566	227506175
8.3	1	227013696	228150720	1	BTF3P9	1	227621765	227622047
8.4	1	227013696	228150720	1	TUBB8P10	1	227680730	227682843
8.5	1	227013696	228150720	1	TUBB8P9	1	227693883	227695993
8.6	1	227013696	228150720	1	RNA5SP77	1	227748882	227749001
8.7	1	227013696	228150720	1	ZNF678	1	227751244	227865144
8.8	1	227013696	228150720	1	ZNF847P	1	227884593	227894412
8.9	1	227013696	228150720	1	SNAP47	1	227916240	227968927
8.1	1	227013696	228150720	1	JMJD4	1	227918126	227923112
8.11	1	227013696	228150720	1	SNAP47-AS1	1	227931532	227934892
8.12	1	227013696	228150720	1	PRSS38	1	228003394	228034171
8.13	1	227013696	228150720	1	WNT9A	1	228106357	228135599
8.14	1	227013696	228150720	1	MIR5008	1	228129291	228129384
33	1	228154763	228173678	1	CICP26	1	228162980	228165894
9	1	228176817	233959405	1	WNT3A	1	228194752	228248961
9.1	1	228176817	233959405	1	ARF1	1	228270361	228286912
9.2	1	228176817	233959405	1	MIR3620	1	228284964	228285042
9.3	1	228176817	233959405	1	C1orf35	1	228288427	228293112
9.4	1	228176817	233959405	1	MRPL55	1	228294380	228297013
9.5	1	228176817	233959405	1	FAM96AP2	1	228302698	228303174
9.6	1	228176817	233959405	1	GUK1	1	228327663	228336685
9.7	1	228176817	233959405	1	GJC2	1	228337553	228347527
9.8	1	228176817	233959405	1	IBA57-AS1	1	228351787	228353213
9.9	1	228176817	233959405	1	IBA57	1	228353516	228369958
9.1	1	228176817	233959405	1	C1orf145	1	228391207	228401365
9.11	1	228176817	233959405	1	OBSCN	1	228395831	228566577
9.12	1	228176817	233959405	1	TRIM11	1	228581374	228594541
9.13	1	228176817	233959405	1	TRIM17	1	228595641	228604562
9.14	1	228176817	233959405	1	HIST3H3	1	228612546	228613026
9.15	1	228176817	233959405	1	HIST3H2A	1	228645065	228645560
9.16	1	228176817	233959405	1	HIST3H2BB	1	228645808	228646259
9.17	1	228176817	233959405	1	MIR4666A	1	228649775	228649853
9.18	1	228176817	233959405	1	HIST3H2BA	1	228651804	228652327
9.19	1	228176817	233959405	1	RNF187	1	228674762	228683467
9.2	1	228176817	233959405	1	BTNL10	1	228696356	228700006
9.21	1	228176817	233959405	1	RNA5SP19	1	228743494	228743602
9.22	1	228176817	233959405	1	DUSP5P1	1	228744885	228788150
9.23	1	228176817	233959405	1	RNA5S1	1	228746015	228746133
9.24	1	228176817	233959405	1	RNA5S2	1	228748256	228748374
9.25	1	228176817	233959405	1	RNA5S3	1	228750497	228750615
9.26	1	228176817	233959405	1	RNA5S4	1	228752738	228752856
9.27	1	228176817	233959405	1	RNA5S5	1	228754979	228755097
9.28	1	228176817	233959405	1	RNA5S6	1	228757194	228757312
9.29	1	228176817	233959405	1	RNA5S7	1	228759414	228759532
9.3	1	228176817	233959405	1	RNA5S8	1	228761656	228761774
9.31	1	228176817	233959405	1	RNA5S9	1	228763895	228764013
9.32	1	228176817	233959405	1	RNA5S10	1	228766137	228766255
9.33	1	228176817	233959405	1	RNA5S11	1	228768378	228768496
9.34	1	228176817	233959405	1	RNA5S12	1	228770618	228770736
9.35	1	228176817	233959405	1	RNA5S13	1	228772843	228772961
9.36	1	228176817	233959405	1	RNA5S14	1	228775084	228775202
9.37	1	228176817	233959405	1	RNA5S15	1	228777315	228777433
9.38	1	228176817	233959405	1	RNA5S16	1	228779556	228779674
9.39	1	228176817	233959405	1	RNA5S17	1	228781787	228781905
9.4	1	228176817	233959405	1	RNA5SP18	1	228783659	228783779
9.41	1	228176817	233959405	1	FTH1P2	1	228823162	228823574
9.42	1	228176817	233959405	1	RHOU	1	228870824	228882416
9.43	1	228176817	233959405	1	ISCA1P2	1	229177918	229178338
9.44	1	228176817	233959405	1	TMEM78	1	229385383	229387557
9.45	1	228176817	233959405	1	RAB4A	1	229406822	229441641
9.46	1	228176817	233959405	1	SPHAR	1	229440129	229441248
9.47	1	228176817	233959405	1	CCSAP	1	229456758	229479041
9.48	1	228176817	233959405	1	RNU6-180P	1	229518875	229518935
9.49	1	228176817	233959405	1	RN7SKP276	1	229546247	229546514
9.5	1	228176817	233959405	1	ACTA1	1	229566992	229569845
9.51	1	228176817	233959405	1	NUP133	1	229577045	229644103
9.52	1	228176817	233959405	1	ABCB10	1	229652329	229694442
9.53	1	228176817	233959405	1	RNU4-21P	1	229670811	229670936
9.54	1	228176817	233959405	1	RNA5SP78	1	229685652	229685769
9.55	1	228176817	233959405	1	HMGN2P19	1	229706279	229706543
9.56	1	228176817	233959405	1	TAF5L	1	229728858	229761794
9.57	1	228176817	233959405	1	URB2	1	229761981	229795946
9.58	1	228176817	233959405	1	HMGB1P26	1	229840981	229841608
9.59	1	228176817	233959405	1	GALNT2	1	230193536	230417870
9.6	1	228176817	233959405	1	PGBD5	1	230457392	230561475
9.61	1	228176817	233959405	1	COG2	1	230778235	230829728
9.62	1	228176817	233959405	1	AGT	1	230838269	230850043
9.63	1	228176817	233959405	1	RN7SL467P	1	230865626	230865915
9.64	1	228176817	233959405	1	CAPN9	1	230883130	230937749
9.65	1	228176817	233959405	1	RNA5SP79	1	230955996	230956104
9.66	1	228176817	233959405	1	C1orf198	1	230972865	231005335
9.67	1	228176817	233959405	1	RN7SL837P	1	231029887	231030173
9.68	1	228176817	233959405	1	TTC13	1	231041989	231114621
9.69	1	228176817	233959405	1	ARV1	1	231114727	231136341
9.7	1	228176817	233959405	1	FAM89A	1	231154704	231175992
9.71	1	228176817	233959405	1	MIR1182	1	231155574	231155670
9.72	1	228176817	233959405	1	TRIM67	1	231297858	231357302
9.73	1	228176817	233959405	1	C1orf131	1	231359509	231376933
9.74	1	228176817	233959405	1	GNPAT	1	231376953	231413719
9.75	1	228176817	233959405	1	RNA5SP80	1	231417160	231417270
9.76	1	228176817	233959405	1	EXOC8	1	231468480	231473598
9.77	1	228176817	233959405	1	SPRTN	1	231472850	231490769
9.78	1	228176817	233959405	1	EGLN1	1	231499497	231560790
9.79	1	228176817	233959405	1	SNRPD2P2	1	231611702	231612034
9.8	1	228176817	233959405	1	TSNAX-DISC1	1	231664399	231954990
9.81	1	228176817	233959405	1	TSNAX	1	231664399	231702270
9.82	1	228176817	233959405	1	LINC00582	1	231727038	231747836
9.83	1	228176817	233959405	1	DISC1	1	231762561	232177018
9.84	1	228176817	233959405	1	RNU5A-5P	1	231806381	231806496
9.85	1	228176817	233959405	1	DISC1-IT1	1	232061580	232080979
9.86	1	228176817	233959405	1	RN7SL299P	1	232358612	232358891
9.87	1	228176817	233959405	1	SIPA1L2	1	232533711	232697304
9.88	1	228176817	233959405	1	RNU6-1211P	1	232835950	232836054
9.89	1	228176817	233959405	1	MAP10	1	232940643	232946092
9.9	1	228176817	233959405	1	RNU1-74P	1	232967763	232967933
9.91	1	228176817	233959405	1	NTPCR	1	233086351	233119628
9.92	1	228176817	233959405	1	PCNXL2	1	233119181	233431459
9.93	1	228176817	233959405	1	RPS7P3	1	233424614	233425193
9.94	1	228176817	233959405	1	RNU4-77P	1	233584372	233584527
9.95	1	228176817	233959405	1	KCNK1	1	233749750	233808258
9.96	1	228176817	233959405	1	MIR4427	1	233759898	233759965
10	1	233966323	237870886	1	SLC35F3	1	234040679	234460262
10.1	1	233966323	237870886	1	RAC1P7	1	234162597	234162973
10.2	1	233966323	237870886	1	MIR4671	1	234442213	234442285
10.3	1	233966323	237870886	1	COA6	1	234509202	234519795
10.4	1	233966323	237870886	1	TARBP1	1	234527059	234614849
10.5	1	233966323	237870886	1	IRF2BP2	1	234740015	234745271
10.6	1	233966323	237870886	1	LINC00184	1	234765057	234770526
10.7	1	233966323	237870886	1	LINC01132	1	234859789	234867390
10.8	1	233966323	237870886	1	RNY4P16	1	234973720	234973820
10.9	1	233966323	237870886	1	RN7SL668P	1	235039933	235040233
10.1	1	233966323	237870886	1	TOMM20	1	235272651	235292251
10.11	1	233966323	237870886	1	SNORA14B	1	235291118	235291252
10.12	1	233966323	237870886	1	RBM34	1	235294498	235324772
10.13	1	233966323	237870886	1	ARID4B	1	235294949	235491534
10.14	1	233966323	237870886	1	ARID4B-IT1	1	235333435	235334206
10.15	1	233966323	237870886	1	MIR4753	1	235353349	235353431
10.16	1	233966323	237870886	1	RPL23AP23	1	235459180	235459650
10.17	1	233966323	237870886	1	GGPS1	1	235490665	235507847
10.18	1	233966323	237870886	1	TBCE	1	235530675	235612283
10.19	1	233966323	237870886	1	TBCE-AS1	1	235582830	235590298
10.2	1	233966323	237870886	1	RPS21P1	1	235596300	235596546
10.21	1	233966323	237870886	1	B3GALNT2	1	235613238	235667781
10.22	1	233966323	237870886	1	MTND6P14	1	235700820	235701341
10.23	1	233966323	237870886	1	MTND5P19	1	235701352	235703145
10.24	1	233966323	237870886	1	MTND4P10	1	235703353	235704715
10.25	1	233966323	237870886	1	MTND3P8	1	235705059	235705397
10.26	1	233966323	237870886	1	GNG4	1	235710987	235814054
10.27	1	233966323	237870886	1	LYST	1	235824341	236046940
10.28	1	233966323	237870886	1	LDHAP2	1	235901305	235902289
10.29	1	233966323	237870886	1	LYST-AS1	1	236002783	236003482
10.3	1	233966323	237870886	1	MIR1537	1	236016300	236016360
10.31	1	233966323	237870886	1	RNU5E-2P	1	236026688	236026737
10.32	1	233966323	237870886	1	RNU6-968P	1	236078715	236078821
10.33	1	233966323	237870886	1	NID1	1	236139130	236228462
10.34	1	233966323	237870886	1	GPR137B	1	236305832	236385165
10.35	1	233966323	237870886	1	ERO1LB	1	236378855	236445319
10.36	1	233966323	237870886	1	RNU2-70P	1	236431080	236431258
10.37	1	233966323	237870886	1	EDARADD	1	236511562	236648214
10.38	1	233966323	237870886	1	ENO1P1	1	236646465	236647768
10.39	1	233966323	237870886	1	LGALS8	1	236681300	236716281
10.4	1	233966323	237870886	1	LGALS8-AS1	1	236686369	236687808
10.41	1	233966323	237870886	1	HEATR1	1	236712305	236767804
10.42	1	233966323	237870886	1	ACTN2	1	236849754	236927931
10.43	1	233966323	237870886	1	MTR	1	236958610	237067281
10.44	1	233966323	237870886	1	RPL35P1	1	237144637	237145008
10.45	1	233966323	237870886	1	MT1HL1	1	237167403	237167718
10.46	1	233966323	237870886	1	RN7SKP195	1	237284107	237284409
10.47	1	233966323	237870886	1	MIR4428	1	237634419	237634491
11	1	237971524	238855281	1	ZP4	1	238045705	238054094
11.1	1	237971524	238855281	1	MTRNR2L11	1	238107024	238108575
11.2	1	237971524	238855281	1	MTND6P15	1	238112514	238113034
11.3	1	237971524	238855281	1	MTND5P18	1	238113036	238114836
11.4	1	237971524	238855281	1	YWHAQP9	1	238271036	238271867
11.5	1	237971524	238855281	1	RNU6-725P	1	238488987	238489088
11.6	1	237971524	238855281	1	LINC01139	1	238643684	238649323
11.7	1	237971524	238855281	1	KRT18P32	1	238654658	238655944
12	1	238862449	239253606	1	MIPEPP2	1	238940349	238942500
13	1	239258400	240006785	1	CHRM3-AS2	1	239866684	239893765
38	1	240011441	241920285	1	CHRM3-AS1	1	240061316	240063172
38.1	1	240011441	241920285	1	RPS7P5	1	240175946	240176526
38.2	1	240011441	241920285	1	FMN2	1	240177648	240638489
38.3	1	240011441	241920285	1	ADH5P3	1	240333455	240334591
38.4	1	240011441	241920285	1	GREM2	1	240652873	240775449
38.5	1	240011441	241920285	1	RNU5F-8P	1	240816667	240816777
38.6	1	240011441	241920285	1	RGS7	1	240931554	241520530
38.7	1	240011441	241920285	1	PRKRIRP8	1	240932720	240934834
38.8	1	240011441	241920285	1	RFKP1	1	240986306	240986733
38.9	1	240011441	241920285	1	HNRNPA1P42	1	241082953	241083909
38.1	1	240011441	241920285	1	MIR3123	1	241295572	241295646
38.11	1	240011441	241920285	1	FH	1	241660903	241683061
38.12	1	240011441	241920285	1	KMO	1	241695434	241758944
38.13	1	240011441	241920285	1	OPN3	1	241753404	241840678
38.14	1	240011441	241920285	1	CHML	1	241792155	241799232
67	1	241923232	242400313	1	EXO1	1	242011269	242058450
67.1	1	241923232	242400313	1	BECN1P1	1	242121039	242122364
67.2	1	241923232	242400313	1	CFL1P4	1	242156487	242156984
67.3	1	241923232	242400313	1	MAP1LC3C	1	242158792	242162375
67.4	1	241923232	242400313	1	RNU6-1139P	1	242187251	242187356
67.5	1	241923232	242400313	1	TUBB8P6	1	242220387	242223544
67.6	1	241923232	242400313	1	RNA5SP81	1	242297574	242297683
67.7	1	241923232	242400313	1	RN7SKP12	1	242351949	242352091
39	1	242619825	243013666	1	RSL24D1P4	1	242935922	242936405
14	1	243017513	243827367	1	RNU6-747P	1	243244458	243244561
14.1	1	243017513	243827367	1	CEP170	1	243287730	243418650
14.2	1	243017513	243827367	1	SDCCAG8	1	243419320	243663394
14.3	1	243017513	243827367	1	FCF1P7	1	243430559	243431421
14.4	1	243017513	243827367	1	MIR4677	1	243509478	243509557
14.5	1	243017513	243827367	1	FABP7P1	1	243787968	243788358
15	1	243829916	245322600	1	AKT3-IT1	1	243956507	243957702
15.1	1	243829916	245322600	1	ZBTB18	1	244214585	244220778
15.2	1	243829916	245322600	1	RN7SL148P	1	244267234	244267510
15.3	1	243829916	245322600	1	C1orf100	1	244515937	244552965
15.4	1	243829916	245322600	1	TGIF2P1	1	244558278	244558962
15.5	1	243829916	245322600	1	ADSS	1	244571796	244615436
15.6	1	243829916	245322600	1	C1orf101	1	244617679	244804479
15.7	1	243829916	245322600	1	CYCSP5	1	244761693	244761989
15.8	1	243829916	245322600	1	DESI2	1	244816237	244872335
15.9	1	243829916	245322600	1	COX20	1	244998624	245008359
15.1	1	243829916	245322600	1	HNRNPU-AS1	1	245003940	245018799
15.11	1	243829916	245322600	1	HNRNPU	1	245014468	245027844
15.12	1	243829916	245322600	1	RN7SKP55	1	245107212	245107518
15.13	1	243829916	245322600	1	RNU6-947P	1	245118160	245118265
15.14	1	243829916	245322600	1	EFCAB2	1	245133007	245290466
15.15	1	243829916	245322600	1	RNU6-1089P	1	245186317	245186420
15.16	1	243829916	245322600	1	RNU6-999P	1	245207230	245207334
15.17	1	243829916	245322600	1	RNU1-132P	1	245297229	245297392
41	1	245325992	245475778	1	DNAJC19P8	1	245446133	245446391
70	1	246190002	247691476	1	CHCHD4P5	1	246342080	246342506
70.1	1	246190002	247691476	1	RNU6-1283P	1	246352316	246352420
70.2	1	246190002	247691476	1	SMYD3-IT1	1	246484965	246485740
70.3	1	246190002	247691476	1	TFB2M	1	246703862	246729626
70.4	1	246190002	247691476	1	CNST	1	246729746	246831886
70.5	1	246190002	247691476	1	SCCPDH	1	246887349	246931439
70.6	1	246190002	247691476	1	KIF28P	1	246935139	246993361
70.7	1	246190002	247691476	1	AHCTF1	1	247002400	247095280
70.8	1	246190002	247691476	1	ZNF670	1	247108849	247242113
70.9	1	246190002	247691476	1	ZNF695	1	247108849	247171395
70.1	1	246190002	247691476	1	ZNF669	1	247263264	247267674
70.11	1	246190002	247691476	1	C1orf229	1	247273462	247275719
70.12	1	246190002	247691476	1	FGFR3P6	1	247282971	247283580
70.13	1	246190002	247691476	1	ZNF124	1	247285277	247335318
70.14	1	246190002	247691476	1	MIR3916	1	247353153	247374158
70.15	1	246190002	247691476	1	MIR3916	1	247365269	247365362
70.16	1	246190002	247691476	1	RNA5SP82	1	247367872	247367963
70.17	1	246190002	247691476	1	VN1R17P	1	247400170	247401259
70.18	1	246190002	247691476	1	VN1R5	1	247419374	247420445
70.19	1	246190002	247691476	1	ZNF496	1	247460714	247495148
70.2	1	246190002	247691476	1	NLRP3	1	247579458	247612410
70.21	1	246190002	247691476	1	OR2B11	1	247614255	247615308
70.22	1	246190002	247691476	1	OR2W5	1	247654370	247655710
70.23	1	246190002	247691476	1	GCSAML-AS1	1	247687981	247690054
44	1	247692283	247807327	1	OR2C3	1	247693434	247697141
44.1	1	247692283	247807327	1	OR2G2	1	247751662	247752615
44.2	1	247692283	247807327	1	OR2G3	1	247768856	247769838
44.3	1	247692283	247807327	1	RNU6-691P	1	247770428	247770503
44.4	1	247692283	247807327	1	OR14L1P	1	247782945	247783872
255	2	174452466	174840789	1	RPL5P7	2	174736381	174737193
255.1	2	174452466	174840789	1	SP3	2	174771187	174830430
256	2	174996387	175121159	1	RN7SL65P	2	175104870	175105146
251	2	175123107	175330151	1	HNRNPA1P39	2	175174743	175175702
251.1	2	175123107	175330151	1	SP9	2	175199674	175203220
251.2	2	175123107	175330151	1	CIR1	2	175212750	175260443
251.3	2	175123107	175330151	1	SCRN3	2	175260458	175294303
244	2	175330493	175447798	1	RNU6-5P	2	175422694	175422800
240	2	175455352	175813358	1	H3F3AP4	2	175584505	175585526
240.1	2	175455352	175813358	1	CHRNA1	2	175612320	175629200
245	2	175819488	176792909	1	RNU6-763P	2	175886942	175887047
245.1	2	175819488	176792909	1	RNU6-1290P	2	175894497	175894605
245.2	2	175819488	176792909	1	ATF2	2	175936978	176033110
245.3	2	175819488	176792909	1	MIR933	2	176032361	176032437
245.4	2	175819488	176792909	1	ATP5G3	2	176040986	176049335
245.5	2	175819488	176792909	1	EXTL2P1	2	176707615	176708030
242	2	176883074	176985696	1	EVX2	2	176942200	176948641
242.1	2	176883074	176985696	1	HOXD13	2	176957619	176960666
242.2	2	176883074	176985696	1	HOXD12	2	176964458	176966408
242.3	2	176883074	176985696	1	HOXD11	2	176968944	176974722
242.4	2	176883074	176985696	1	HOXD10	2	176973518	176984670
247	2	176988702	177082831	1	HOXD8	2	176994422	176997423
247.1	2	176988702	177082831	1	HOXD3	2	177001340	177037830
247.2	2	176988702	177082831	1	MIR10B	2	177015031	177015140
247.3	2	176988702	177082831	1	HOXD4	2	177015950	177017954
247.4	2	176988702	177082831	1	HOXD-AS1	2	177037923	177053686
247.5	2	176988702	177082831	1	HOXD1	2	177053307	177055688
249	2	177323172	177509295	1	LINC01116	2	177494317	177502659
253	2	177509647	177873848	1	RNU6ATAC14P	2	177529404	177529494
253.1	2	177509647	177873848	1	FUCA1P1	2	177669715	177671065
253.2	2	177509647	177873848	1	RNU6-187P	2	177794713	177794818
258	2	177978020	178061160	1	RNA5SP112	2	178003427	178003525
259	2	178133165	178426793	1	AGPS	2	178257372	178408564
259.1	2	178133165	178426793	1	TTC30B	2	178413726	178417742
260	2	178807504	178904302	1	API5P2	2	178862000	178863497
260.1	2	178807504	178904302	1	RNU6-629P	2	178903629	178903731
305	3	104645391	106191567	1	ALCAM	3	105085753	105295744
305.1	3	104645391	106191567	1	CBLB	3	105374305	105588396
292	3	110256429	110344458	1	RNU6ATAC15P	3	110270692	110270812
308	3	110344855	111197934	1	PVRL3-AS1	3	110612555	110790400
308.1	3	110344855	111197934	1	PVRL3	3	110788918	110994410
308.2	3	110344855	111197934	1	ATP6V0CP2	3	111197584	111197790
310	3	111395541	111460594	1	PLCXD2-AS1	3	111395583	111396280
311	3	112942544	113545764	1	WDR52	3	113005777	113160457
311.1	3	112942544	113545764	1	WDR52-AS1	3	113122838	113152839
311.2	3	112942544	113545764	1	SPICE1	3	113161565	113234034
311.3	3	112942544	113545764	1	SIDT1	3	113251143	113348425
311.4	3	112942544	113545764	1	SIDT1-AS1	3	113307595	113309036
311.5	3	112942544	113545764	1	MIR4446	3	113313723	113313789
311.6	3	112942544	113545764	1	RN7SL767P	3	113351551	113351827
311.7	3	112942544	113545764	1	KIAA2018	3	113367232	113415493
311.8	3	112942544	113545764	1	NAA50	3	113435307	113465147
311.9	3	112942544	113545764	1	ATP6V1A	3	113465866	113530903
312	3	114312844	114738372	1	ZBTB20-AS2	3	114403427	114406456
312.1	3	114312844	114738372	1	MIR4796	3	114462292	114462372
312.2	3	114312844	114738372	1	ZBTB20-AS3	3	114591961	114595361
312.3	3	114312844	114738372	1	YBX1P3	3	114649388	114650296
313	3	114754017	116448218	1	ZBTB20-AS4	3	114819270	114821908
313.1	3	114754017	116448218	1	GAP43	3	115342171	115440337
313.2	3	114754017	116448218	1	RN7SL815P	3	115556715	115557005
313.3	3	114754017	116448218	1	LSAMP-AS1	3	116078871	116088937
313.4	3	114754017	116448218	1	LINC00903	3	116271320	116287111
313.5	3	114754017	116448218	1	RN7SL582P	3	116301401	116301677
313.6	3	114754017	116448218	1	BZW1P2	3	116364592	116365574
313.7	3	114754017	116448218	1	TUSC7	3	116428082	116442428
314	3	116451544	116586234	1	MIR4447	3	116569124	116569214
293	3	116594418	116848019	1	LINC00901	3	116640278	116651085
293.1	3	116594418	116848019	1	RNU5E-8P	3	116683959	116684074
293.2	3	116594418	116848019	1	PTMAP8	3	116745545	116745886
294	3	116983821	117802643	1	RNU6-1200P	3	117263052	117263158
296	3	117877410	119565783	1	IGSF11	3	118619404	118864915
296.1	3	117877410	119565783	1	IGSF11-AS1	3	118661920	118667088
296.2	3	117877410	119565783	1	C3orf30	3	118864997	118878889
296.3	3	117877410	119565783	1	UPK1B	3	118892364	118924000
296.4	3	117877410	119565783	1	B4GALT4	3	118930579	118959950
296.5	3	117877410	119565783	1	B4GALT4-AS1	3	118945333	119009513
296.6	3	117877410	119565783	1	ARHGAP31	3	119013220	119139561
296.7	3	117877410	119565783	1	RPS26P21	3	119017512	119017859
296.8	3	117877410	119565783	1	ARHGAP31-AS1	3	119033140	119041607
296.9	3	117877410	119565783	1	RNU6-1127P	3	119060681	119060787
296.1	3	117877410	119565783	1	TMEM39A	3	119148347	119187677
296.11	3	117877410	119565783	1	POGLUT1	3	119187785	119213555
296.12	3	117877410	119565783	1	TIMMDC1	3	119217379	119243937
296.13	3	117877410	119565783	1	CD80	3	119243140	119278449
296.14	3	117877410	119565783	1	ADPRH	3	119298115	119308792
296.15	3	117877410	119565783	1	PLA1A	3	119316689	119348658
296.16	3	117877410	119565783	1	POPDC2	3	119355304	119384171
296.17	3	117877410	119565783	1	COX17	3	119373360	119396301
296.18	3	117877410	119565783	1	MAATS1	3	119421869	119485949
296.19	3	117877410	119565783	1	NR1I2	3	119499331	119537332
296.2	3	117877410	119565783	1	PHBP8	3	119510676	119511400
297	3	119635008	121585146	1	RN7SL762P	3	119829345	119829633
297.1	3	119635008	121585146	1	RN7SL397P	3	119840756	119841051
297.2	3	119635008	121585146	1	GPR156	3	119883492	120003941
297.3	3	119635008	121585146	1	LRRC58	3	120043356	120068186
297.4	3	119635008	121585146	1	FSTL1	3	120111140	120170100
297.5	3	119635008	121585146	1	NDUFB4	3	120315156	120321347
297.6	3	119635008	121585146	1	HGD	3	120347020	120401418
297.7	3	119635008	121585146	1	RABL3	3	120405528	120461840
297.8	3	119635008	121585146	1	GTF2E1	3	120461484	120501916
297.9	3	119635008	121585146	1	NAP1L1P3	3	120524713	120525592
297.1	3	119635008	121585146	1	STXBP5L	3	120626919	121143608
297.11	3	119635008	121585146	1	MIR5682	3	120768487	120768562
297.12	3	119635008	121585146	1	POLQ	3	121150278	121264853
297.13	3	119635008	121585146	1	RPL7AP11	3	121212957	121213755
297.14	3	119635008	121585146	1	ARGFX	3	121289551	121305481
297.15	3	119635008	121585146	1	FBXO40	3	121311966	121349139
297.16	3	119635008	121585146	1	HCLS1	3	121350246	121379774
297.17	3	119635008	121585146	1	RN7SL172P	3	121372843	121373143
297.18	3	119635008	121585146	1	RNU4-62P	3	121374322	121374451
297.19	3	119635008	121585146	1	GOLGB1	3	121382046	121468602
297.2	3	119635008	121585146	1	IQCB1	3	121488610	121553926
298	3	121592912	123855622	1	SLC15A2	3	121612936	121662949
298.1	3	121592912	123855622	1	ILDR1	3	121706170	121741051
298.2	3	121592912	123855622	1	CD86	3	121774213	121839983
298.3	3	121592912	123855622	1	CASR	3	121902530	122005342
298.4	3	121592912	123855622	1	HNRNPA1P23	3	122036456	122037588
298.5	3	121592912	123855622	1	CSTA	3	122044091	122060819
298.6	3	121592912	123855622	1	CCDC58	3	122078438	122102078
298.7	3	121592912	123855622	1	FAM162A	3	122103023	122131181
298.8	3	121592912	123855622	1	WDR5B	3	122130715	122134882
298.9	3	121592912	123855622	1	KPNA1	3	122140796	122233792
298.1	3	121592912	123855622	1	PARP9	3	122246771	122283424
298.11	3	121592912	123855622	1	DTX3L	3	122283085	122294050
298.12	3	121592912	123855622	1	PARP15	3	122296449	122357894
298.13	3	121592912	123855622	1	EIF4BP8	3	122379460	122381285
298.14	3	121592912	123855622	1	PARP14	3	122399465	122449687
298.15	3	121592912	123855622	1	HSPBAP1	3	122458846	122512671
298.16	3	121592912	123855622	1	DIRC2	3	122513642	122599986
298.17	3	121592912	123855622	1	SEMA5B	3	122628041	122747452
298.18	3	121592912	123855622	1	PDIA5	3	122785909	122944074
298.19	3	121592912	123855622	1	SEC22A	3	122920774	122992977
298.2	3	121592912	123855622	1	ADCY5	3	123001143	123168605
298.21	3	121592912	123855622	1	PTPLB	3	123209667	123304032
298.22	3	121592912	123855622	1	MYLK-AS1	3	123304389	123363415
298.23	3	121592912	123855622	1	MYLK	3	123328896	123603178
298.24	3	121592912	123855622	1	MYLK-AS2	3	123408491	123411254
298.25	3	121592912	123855622	1	CCDC14	3	123616152	123680564
298.26	3	121592912	123855622	1	ROPN1	3	123687368	123711025
298.27	3	121592912	123855622	1	MIR5002	3	123851776	123851872
288	3	123866785	128429380	1	RPL7P15	3	123870807	123871910
288.1	3	123866785	128429380	1	RNU6-143P	3	124126538	124126630
288.2	3	123866785	128429380	1	UMPS	3	124449213	124464040
288.3	3	123866785	128429380	1	MIR544B	3	124451286	124451363
288.4	3	123866785	128429380	1	ITGB5	3	124480795	124620265
288.5	3	123866785	128429380	1	ITGB5-AS1	3	124500002	124506604
288.6	3	123866785	128429380	1	ENO1P3	3	124580941	124582164
288.7	3	123866785	128429380	1	MUC13	3	124624289	124672663
288.8	3	123866785	128429380	1	HEG1	3	124684554	124774802
288.9	3	123866785	128429380	1	RNA5SP137	3	124777148	124777282
288.1	3	123866785	128429380	1	SLC12A8	3	124801480	124998021
288.11	3	123866785	128429380	1	RNU6-230P	3	124837941	124838044
288.12	3	123866785	128429380	1	MIR5092	3	124870309	124870396
288.13	3	123866785	128429380	1	ZNF148	3	124944405	125094198
288.14	3	123866785	128429380	1	DUTP1	3	125029725	125030194
288.15	3	123866785	128429380	1	RNU6-232P	3	125107778	125107841
288.16	3	123866785	128429380	1	SNX4	3	125165495	125239041
288.17	3	123866785	128429380	1	OSBPL11	3	125247702	125313934
288.18	3	123866785	128429380	1	OR7E130P	3	125422193	125423156
288.19	3	123866785	128429380	1	OR7E29P	3	125430983	125431889
288.2	3	123866785	128429380	1	OR7E93P	3	125443382	125444288
288.21	3	123866785	128429380	1	OR7E53P	3	125453138	125454041
288.22	3	123866785	128429380	1	OR7E97P	3	125465927	125466941
288.23	3	123866785	128429380	1	MIR548I1	3	125509247	125509395
288.24	3	123866785	128429380	1	RPS3AP14	3	125513949	125514728
288.25	3	123866785	128429380	1	ENPP7P4	3	125567066	125628215
288.26	3	123866785	128429380	1	FAM86JP	3	125635463	125648867
288.27	3	123866785	128429380	1	ALG1L	3	125648118	125655882
288.28	3	123866785	128429380	1	ROPN1B	3	125687987	125702297
288.29	3	123866785	128429380	1	SLC41A3	3	125725198	125820404
288.3	3	123866785	128429380	1	ALDH1L1	3	125822412	125916837
288.31	3	123866785	128429380	1	ALDH1L1-AS1	3	125822483	125826912
288.32	3	123866785	128429380	1	ALDH1L1-AS2	3	125898908	125929012
288.33	3	123866785	128429380	1	KLF15	3	126061478	126076285
288.34	3	123866785	128429380	1	CCDC37	3	126113782	126155399
288.35	3	123866785	128429380	1	ZXDC	3	126156444	126194762
288.36	3	123866785	128429380	1	UROC1	3	126200124	126236616
288.37	3	123866785	128429380	1	CHST13	3	126243126	126262134
288.38	3	123866785	128429380	1	C3orf22	3	126245842	126277808
288.39	3	123866785	128429380	1	RNA5SP138	3	126283408	126283521
288.4	3	123866785	128429380	1	TXNRD3	3	126290622	126373998
288.41	3	123866785	128429380	1	TXNRD3NB	3	126290625	126327398
288.42	3	123866785	128429380	1	NUP210P1	3	126379452	126390782
288.43	3	123866785	128429380	1	CHCHD6	3	126423063	126679249
288.44	3	123866785	128429380	1	RCC2P4	3	126485277	126486318
288.45	3	123866785	128429380	1	PLXNA1	3	126707437	126756235
288.46	3	123866785	128429380	1	C3orf56	3	126911974	126917025
288.47	3	123866785	128429380	1	RNU6-1047P	3	126959811	126959917
288.48	3	123866785	128429380	1	TPRA1	3	127291912	127317094
288.49	3	123866785	128429380	1	MCM2	3	127317066	127341276
288.5	3	123866785	128429380	1	PODXL2	3	127348024	127391652
288.51	3	123866785	128429380	1	ABTB1	3	127391778	127399768
288.52	3	123866785	128429380	1	MGLL	3	127407909	127542051
288.53	3	123866785	128429380	1	KBTBD12	3	127634075	127706514
288.54	3	123866785	128429380	1	RNA5SP139	3	127682451	127682567
288.55	3	123866785	128429380	1	SEC61A1	3	127770484	127790526
288.56	3	123866785	128429380	1	RUVBL1	3	127783621	127872757
288.57	3	123866785	128429380	1	RNU2-37P	3	127793916	127794092
288.58	3	123866785	128429380	1	RUVBL1-AS1	3	127794653	127797899
288.59	3	123866785	128429380	1	RNU6-823P	3	127860718	127860820
288.6	3	123866785	128429380	1	EEFSEC	3	127872297	128127485
288.61	3	123866785	128429380	1	MIR1280	3	128081008	128081101
288.62	3	123866785	128429380	1	DNAJB8	3	128181282	128186091
288.63	3	123866785	128429380	1	DNAJB8-AS1	3	128182437	128191160
288.64	3	123866785	128429380	1	GATA2	3	128198270	128212028
288.65	3	123866785	128429380	1	TMED10P2	3	128256863	128257474
288.66	3	123866785	128429380	1	C3orf27	3	128290843	128294929
288.67	3	123866785	128429380	1	RPN1	3	128338817	128399918
288.68	3	123866785	128429380	1	POU5F1P6	3	128393578	128395848
289	3	128433396	131468785	1	RAB7A	3	128444965	128533639
289.1	3	128433396	131468785	1	MARK2P8	3	128467381	128468332
289.2	3	128433396	131468785	1	FTH1P4	3	128483309	128483861
289.3	3	128433396	131468785	1	RN7SL698P	3	128503990	128504288
289.4	3	128433396	131468785	1	RPS15AP16	3	128517684	128518044
289.5	3	128433396	131468785	1	MARK2P6	3	128570955	128571851
289.6	3	128433396	131468785	1	ACAD9	3	128598439	128634910
289.7	3	128433396	131468785	1	KIAA1257	3	128628709	128721533
289.8	3	128433396	131468785	1	EFCC1	3	128720472	128759585
289.9	3	128433396	131468785	1	GP9	3	128779610	128781249
289.1	3	128433396	131468785	1	RAB43	3	128806412	128841644
289.11	3	128433396	131468785	1	ISY1-RAB43	3	128806418	128879879
289.12	3	128433396	131468785	1	ISY1	3	128846258	128880136
289.13	3	128433396	131468785	1	CNBP	3	128888327	128902765
289.14	3	128433396	131468785	1	RPS27P12	3	128936936	128937193
289.15	3	128433396	131468785	1	COPG1	3	128968449	128996614
289.16	3	128433396	131468785	1	HMCES	3	128997671	129025029
289.17	3	128433396	131468785	1	H1FX	3	129033615	129035120
289.18	3	128433396	131468785	1	H1FX-AS1	3	129034235	129045068
289.19	3	128433396	131468785	1	NUP210P3	3	129041889	129044269
289.2	3	128433396	131468785	1	RPL32P3	3	129101765	129118498
289.21	3	128433396	131468785	1	SNORA7B	3	129116053	129116191
289.22	3	128433396	131468785	1	EFCAB12	3	129120164	129147494
289.23	3	128433396	131468785	1	MBD4	3	129149787	129158878
289.24	3	128433396	131468785	1	IFT122	3	129158968	129239198
289.25	3	128433396	131468785	1	RHO	3	129247483	129254012
289.26	3	128433396	131468785	1	H1FOO	3	129262057	129270310
289.27	3	128433396	131468785	1	PLXND1	3	129274018	129325661
289.28	3	128433396	131468785	1	RN7SL752P	3	129310192	129310488
289.29	3	128433396	131468785	1	TMCC1	3	129366635	129612419
289.3	3	128433396	131468785	1	RNU6-1142P	3	129538620	129538719
289.31	3	128433396	131468785	1	TMCC1-AS1	3	129612714	129637418
289.32	3	128433396	131468785	1	TRH	3	129693148	129696781
289.33	3	128433396	131468785	1	OR7E129P	3	129740396	129741363
289.34	3	128433396	131468785	1	OR7E21P	3	129753396	129754382
289.35	3	128433396	131468785	1	ALG1L2	3	129800674	129832070
289.36	3	128433396	131468785	1	FAM86HP	3	129817935	129830315
289.37	3	128433396	131468785	1	ENPP7P3	3	129886633	129886873
289.38	3	128433396	131468785	1	COL6A4P2	3	129931666	129992649
289.39	3	128433396	131468785	1	COL6A5	3	130064359	130203688
289.4	3	128433396	131468785	1	COL6A6	3	130279178	130396999
289.41	3	128433396	131468785	1	PIK3R4	3	130397779	130465673
289.42	3	128433396	131468785	1	RN7SKP212	3	130530612	130530939
289.43	3	128433396	131468785	1	GSTO3P	3	130546503	130547220
289.44	3	128433396	131468785	1	ATP2C1	3	130569439	130735556
289.45	3	128433396	131468785	1	ASTE1	3	130732719	130746493
289.46	3	128433396	131468785	1	NEK11	3	130745694	131069309
289.47	3	128433396	131468785	1	RNU6-726P	3	130811665	130811771
289.48	3	128433396	131468785	1	NUDT16P1	3	131080742	131083966
289.49	3	128433396	131468785	1	NUDT16	3	131100515	131107674
289.5	3	128433396	131468785	1	MRPL3	3	131181056	131221827
289.51	3	128433396	131468785	1	SNORA58	3	131197941	131198077
284	3	131663460	132569444	1	MIR5704	3	131704699	131704775
284.1	3	131663460	132569444	1	RPL7P16	3	131962372	131963109
284.2	3	131663460	132569444	1	ACPP	3	132036211	132087142
284.3	3	131663460	132569444	1	NIP7P2	3	132120097	132120640
284.4	3	131663460	132569444	1	DNAJC13	3	132136370	132257876
284.5	3	131663460	132569444	1	ACAD11	3	132276982	132379567
284.6	3	131663460	132569444	1	NPHP3	3	132276986	132441303
284.7	3	131663460	132569444	1	ACKR4	3	132316081	132337811
284.8	3	131663460	132569444	1	HSPA8P19	3	132364675	132369227
284.9	3	131663460	132569444	1	UBA5	3	132373290	132396941
285	3	132693588	133301866	1	TMEM108	3	132757235	133116636
285.1	3	132693588	133301866	1	BFSP2	3	133118839	133194066
285.2	3	132693588	133301866	1	BFSP2-AS1	3	133148113	133174620
280	3	133303652	133541774	1	TOPBP1	3	133317019	133380737
280.1	3	133303652	133541774	1	TFP1	3	133380842	133473420
280.2	3	133303652	133541774	1	RNU6-678P	3	133383779	133383878
280.3	3	133303652	133541774	1	RNA5SP140	3	133428920	133429011
280.4	3	133303652	133541774	1	TF	3	133464800	133497850
281	3	133546067	133797032	1	C3orf36	3	133646992	133648656
281.1	3	133546067	133797032	1	SLCO2A1	3	133651540	133771028
282	3	133802688	134422674	1	HMGB3P14	3	133889331	133889929
282.1	3	133802688	134422674	1	RPL39P5	3	134070694	134075403
282.2	3	133802688	134422674	1	AMOTL2	3	134074716	134094321
282.3	3	133802688	134422674	1	HMGN1P9	3	134104039	134104336
282.4	3	133802688	134422674	1	HMGB3P13	3	134156447	134157053
282.5	3	133802688	134422674	1	MIR4788	3	134156669	134156748
282.6	3	133802688	134422674	1	ANAPC13	3	134196548	134205558
282.7	3	133802688	134422674	1	CEP63	3	134204585	134293859
282.8	3	133802688	134422674	1	KY	3	134321980	134370478
278	3	134425684	197538677	1	RNU6-1174P	3	134499369	134499469
278.1	3	134425684	197538677	1	RNA5SP141	3	134502278	134502397
278.2	3	134425684	197538677	1	PPP2R3A	3	135684515	135866733
278.3	3	134425684	197538677	1	MSL2	3	135867764	135916083
278.4	3	134425684	197538677	1	TDGF1P6	3	135874391	135874838
278.5	3	134425684	197538677	1	PCCB	3	135969148	136056738
278.6	3	134425684	197538677	1	STAG1	3	136055077	136471220
278.7	3	134425684	197538677	1	RNU6-1284P	3	136148926	136149025
278.8	3	134425684	197538677	1	RNY4P4	3	136307051	136307153
278.9	3	134425684	197538677	1	HMGN1P10	3	136327892	136328444
278.1	3	134425684	197538677	1	RNU7-198P	3	136351990	136352048
278.11	3	134425684	197538677	1	RNU6-789P	3	136440236	136440337
278.12	3	134425684	197538677	1	SLC35G2	3	136537489	136574734
278.13	3	134425684	197538677	1	NCK1	3	136581050	136668665
278.14	3	134425684	197538677	1	IL20RB	3	136665072	136729927
278.15	3	134425684	197538677	1	IL20RB-AS1	3	136677967	136701038
278.16	3	134425684	197538677	1	RNA5SP142	3	137236976	137237097
278.17	3	134425684	197538677	1	NPM1P17	3	137442616	137443385
278.18	3	134425684	197538677	1	SOX14	3	137483579	137484396
278.19	3	134425684	197538677	1	HSPA8P9	3	137599137	137601079
278.2	3	134425684	197538677	1	CLDN18	3	137717577	137752494
278.21	3	134425684	197538677	1	DZIP1L	3	137780832	137834660
278.22	3	134425684	197538677	1	KRT8P36	3	137820320	137821759
278.23	3	134425684	197538677	1	A4GNT	3	137842560	137851229
278.24	3	134425684	197538677	1	DBR1	3	137879854	137893791
278.25	3	134425684	197538677	1	ARMC8	3	137906109	138017231
278.26	3	134425684	197538677	1	NME9	3	137980279	138048728
278.27	3	134425684	197538677	1	MRAS	3	138066539	138124375
278.28	3	134425684	197538677	1	ESYT3	3	138153428	138200528
278.29	3	134425684	197538677	1	CEP70	3	138213186	138313380
278.3	3	134425684	197538677	1	FAIM	3	138327448	138352218
278.31	3	134425684	197538677	1	PIK3CB	3	138372860	138553780
278.32	3	134425684	197538677	1	GAPDHP39	3	138496674	138497652
278.33	3	134425684	197538677	1	RPL23AP40	3	138515693	138516082
278.34	3	134425684	197538677	1	EEF1A1P25	3	138543905	138545171
278.35	3	134425684	197538677	1	ATP5G1P3	3	138608097	138608799
278.36	3	134425684	197538677	1	FOXL2	3	138663066	138665982
278.37	3	134425684	197538677	1	C3orf72	3	138666076	138672293
278.38	3	134425684	197538677	1	PRR23A	3	138722804	138725110
278.39	3	134425684	197538677	1	MRPS22	3	138724648	139076065
278.4	3	134425684	197538677	1	PRR23B	3	138737873	138739768
278.41	3	134425684	197538677	1	PRR23C	3	138760944	138763734
278.42	3	134425684	197538677	1	RPL7L1P7	3	138800496	138801219
278.43	3	134425684	197538677	1	BPESC1	3	138823027	138844009
278.44	3	134425684	197538677	1	COPB2	3	139074442	139108574
278.45	3	134425684	197538677	1	RNU6-736P	3	139107119	139107206
278.46	3	134425684	197538677	1	RBP2	3	139171726	139199589
278.47	3	134425684	197538677	1	ACTG1P1	3	139212651	139213779
278.48	3	134425684	197538677	1	RBP1	3	139236276	139258671
278.49	3	134425684	197538677	1	NMNAT3	3	139279022	139396859
278.5	3	134425684	197538677	1	RN7SKP124	3	139302947	139303287
278.51	3	134425684	197538677	1	RN7SL724P	3	139328513	139328781
278.52	3	134425684	197538677	1	TRMT112P5	3	139563920	139564253
278.53	3	134425684	197538677	1	CLSTN2	3	139654027	140296239
278.54	3	134425684	197538677	1	CLSTN2-AS1	3	140224453	140227631
278.55	3	134425684	197538677	1	TRIM42	3	140396881	140419992
278.56	3	134425684	197538677	1	SLC25A36	3	140660672	140698775
278.57	3	134425684	197538677	1	SPSB4	3	140770244	140867453
278.58	3	134425684	197538677	1	ACPL2	3	140947568	141013748
278.59	3	134425684	197538677	1	ZBTB38	3	141043055	141168634
278.6	3	134425684	197538677	1	KRT18P35	3	141189476	141190744
278.61	3	134425684	197538677	1	RASA2	3	141205889	141334184
278.62	3	134425684	197538677	1	RASA2-IT1	3	141243975	141244963
278.63	3	134425684	197538677	1	YWHAQP6	3	141319118	141319421
278.64	3	134425684	197538677	1	TPT1P3	3	141427858	141428674
278.65	3	134425684	197538677	1	RNF7	3	141457046	141466402
278.66	3	134425684	197538677	1	GRK7	3	141496990	141537332
278.67	3	134425684	197538677	1	HMGN2P25	3	141583849	141584121
278.68	3	134425684	197538677	1	ATP1B3	3	141594966	141645356
278.69	3	134425684	197538677	1	RNU6-509P	3	141621766	141621872
278.7	3	134425684	197538677	1	ATP1B3-AS1	3	141637094	141637863
278.71	3	134425684	197538677	1	TFDP2	3	141663277	141868386
278.72	3	134425684	197538677	1	RNU6-425P	3	141864296	141864397
278.73	3	134425684	197538677	1	GK5	3	141882414	141944449
278.74	3	134425684	197538677	1	XRN1	3	142025449	142166904
278.75	3	134425684	197538677	1	RNU6-1294P	3	142126499	142126579
278.76	3	134425684	197538677	1	RNU1-100P	3	142139047	142139211
278.77	3	134425684	197538677	1	ATR	3	142168077	142297668
278.78	3	134425684	197538677	1	RPL6P9	3	142299752	142301241
278.79	3	134425684	197538677	1	RNA5SP143	3	142310519	142310633
278.8	3	134425684	197538677	1	PLS1	3	142315229	142432506
278.81	3	134425684	197538677	1	PLS1-AS1	3	142373626	142375587
278.82	3	134425684	197538677	1	RN7SKP25	3	142392439	142392746
278.83	3	134425684	197538677	1	TRPC1	3	142442916	142526730
278.84	3	134425684	197538677	1	RNU7-47P	3	142520049	142520110
278.85	3	134425684	197538677	1	PCOLCE2	3	142534764	142608045
278.86	3	134425684	197538677	1	PAQR9	3	142668006	142682178
278.87	3	134425684	197538677	1	U2SURP	3	142683339	142779567
278.88	3	134425684	197538677	1	CHST2	3	142838173	142841800
278.89	3	134425684	197538677	1	PBX2P1	3	142895127	142897307
278.9	3	134425684	197538677	1	SLC9A9	3	142984064	143567373
278.91	3	134425684	197538677	1	SLC9A9-AS1	3	143061088	143065913
278.92	3	134425684	197538677	1	SLC9A9-AS2	3	143100180	143101003
278.93	3	134425684	197538677	1	GAPDHP47	3	143222117	143223115
278.94	3	134425684	197538677	1	ST13P15	3	143235965	143237071
278.95	3	134425684	197538677	1	C3orf58	3	143690640	143767561
278.96	3	134425684	197538677	1	RNA5SP144	3	143905747	143905862
278.97	3	134425684	197538677	1	GM2AP1	3	145402359	145402879
278.98	3	134425684	197538677	1	RPL21P39	3	145542044	145542526
278.99	3	134425684	197538677	1	PLOD2	3	145787227	145881440
278.1	3	134425684	197538677	1	PLSCR4	3	145910126	145968966
278.101	3	134425684	197538677	1	PLSCR2	3	146109208	146213778
278.102	3	134425684	197538677	1	PLSCR1	3	146232967	146262651
278.103	3	134425684	197538677	1	RNU6-428P	3	146289264	146289370
278.104	3	134425684	197538677	1	PLSCR5	3	146294342	146324003
278.105	3	134425684	197538677	1	PLSCR5-AS1	3	146307389	146308112
278.106	3	134425684	197538677	1	RNU6-505P	3	146714394	146714500
278.107	3	134425684	197538677	1	RPL21P71	3	146994555	146995039
278.108	3	134425684	197538677	1	ZIC4	3	147103833	147124647
278.109	3	134425684	197538677	1	ZIC4-AS1	3	147104754	147105240
278.11	3	134425684	197538677	1	ZIC1	3	147111209	147228080
278.111	3	134425684	197538677	1	NPM1P28	3	147308783	147309622
278.112	3	134425684	197538677	1	HNRNPA1P20	3	147884131	147885085
278.113	3	134425684	197538677	1	RPL38P1	3	148413781	148413991
278.114	3	134425684	197538677	1	AGTR1	3	148415571	148460795
278.115	3	134425684	197538677	1	CPB1	3	148508889	148577974
278.116	3	134425684	197538677	1	HMGB1P30	3	148542569	148543174
278.117	3	134425684	197538677	1	CPA3	3	148583043	148614983
278.118	3	134425684	197538677	1	UBQLN4P1	3	148703655	148705455
278.119	3	134425684	197538677	1	GYG1	3	148709128	148745419
278.12	3	134425684	197538677	1	HLTF	3	148747914	148804341
278.121	3	134425684	197538677	1	HLTF-AS1	3	148804119	148820610
278.122	3	134425684	197538677	1	MED28P2	3	148817286	148817602
278.123	3	134425684	197538677	1	HPS3	3	148847371	148891519
278.124	3	134425684	197538677	1	CP	3	148880197	148939842
278.125	3	134425684	197538677	1	CPHL1P	3	148947143	149009587
278.126	3	134425684	197538677	1	TM4SF18	3	149036285	149052201
278.127	3	134425684	197538677	1	TM4SF1	3	149086809	149095652
278.128	3	134425684	197538677	1	TM4SF1-AS1	3	149095565	149104370
278.129	3	134425684	197538677	1	TM4SF4	3	149191761	149221068
278.13	3	134425684	197538677	1	WWTR1	3	149235022	149454501
278.131	3	134425684	197538677	1	RNU6-1098P	3	149243418	149243513
278.132	3	134425684	197538677	1	WWTR1-IT1	3	149366784	149367971
278.133	3	134425684	197538677	1	WWTR1-AS1	3	149374807	149379151
278.134	3	134425684	197538677	1	COMMD2	3	149456257	149470286
278.135	3	134425684	197538677	1	ANKUB1	3	149478892	149686172
278.136	3	134425684	197538677	1	RNU6-507P	3	149496796	149496895
278.137	3	134425684	197538677	1	RNF13	3	149530495	149679926
278.138	3	134425684	197538677	1	RNU6-720P	3	149635129	149635236
278.139	3	134425684	197538677	1	NPM1P29	3	149656784	149657586
278.14	3	134425684	197538677	1	PFN2	3	149682691	149768575
278.141	3	134425684	197538677	1	HNRNPA1P24	3	149717432	149718477
278.142	3	134425684	197538677	1	RPL32P9	3	149868325	149868731
278.143	3	134425684	197538677	1	TSC22D2	3	150126122	150184218
278.144	3	134425684	197538677	1	SERP1	3	150259781	150321015
278.145	3	134425684	197538677	1	EIF2A	3	150264465	150302029
278.146	3	134425684	197538677	1	FAM194A	3	150377672	150421758
278.147	3	134425684	197538677	1	SIAH2	3	150458914	150481264
278.148	3	134425684	197538677	1	SIAH2-AS1	3	150479724	150480325
278.149	3	134425684	197538677	1	CLRN1-AS1	3	150570271	150798513
278.15	3	134425684	197538677	1	FAM188B2	3	150588832	150612089
278.151	3	134425684	197538677	1	CLRN1	3	150643950	150690786
278.152	3	134425684	197538677	1	MED12L	3	150803484	151154860
278.153	3	134425684	197538677	1	RNA5SP145	3	150905886	150906010
278.154	3	134425684	197538677	1	GPR171	3	150915619	150920988
278.155	3	134425684	197538677	1	P2RY14	3	150929905	150996255
278.156	3	134425684	197538677	1	SETP11	3	150987228	150987917
278.157	3	134425684	197538677	1	GPR87	3	151011891	151034740
278.158	3	134425684	197538677	1	P2RY13	3	151044100	151047336
278.159	3	134425684	197538677	1	P2RY12	3	151055168	151102600
278.16	3	134425684	197538677	1	IGSF10	3	151143172	151176497
278.161	3	134425684	197538677	1	MRPL42P6	3	151193592	151193962
278.162	3	134425684	197538677	1	MIR5186	3	151283664	151283783
278.163	3	134425684	197538677	1	AADACL2	3	151451704	151479127
278.164	3	134425684	197538677	1	AADAC	3	151531825	151546276
278.165	3	134425684	197538677	1	SUCNR1	3	151591431	151602405
278.166	3	134425684	197538677	1	MBNL1	3	151961617	152183569
278.167	3	134425684	197538677	1	MBNL1-AS1	3	151980405	151987344
278.168	3	134425684	197538677	1	TMEM14E	3	152057484	152058779
278.169	3	134425684	197538677	1	ATP5LP5	3	152518223	152518521
278.17	3	134425684	197538677	1	P2RY1	3	152552736	152555841
278.171	3	134425684	197538677	1	HMGN2P13	3	152785067	152785340
278.172	3	134425684	197538677	1	RAP2B	3	152880029	152886265
278.173	3	134425684	197538677	1	RN7SL300P	3	152917491	152917806
278.174	3	134425684	197538677	1	RNU6-901P	3	153189255	153189360
278.175	3	134425684	197538677	1	C3orf79	3	153202284	153220486
278.176	3	134425684	197538677	1	RPL21P42	3	153741624	153742087
278.177	3	134425684	197538677	1	ARHGEF26-AS1	3	153742190	153839121
278.178	3	134425684	197538677	1	ARHGEF26	3	153838792	153975616
278.179	3	134425684	197538677	1	DHX36	3	153990335	154042286
278.18	3	134425684	197538677	1	GPR149	3	154055461	154147504
278.181	3	134425684	197538677	1	DDX50P2	3	154069925	154072588
278.182	3	134425684	197538677	1	RPL9P15	3	154394377	154394908
278.183	3	134425684	197538677	1	MME	3	154741913	154901497
278.184	3	134425684	197538677	1	MME-AS1	3	154876530	154901074
278.185	3	134425684	197538677	1	PABPC1P10	3	155027216	155027596
278.186	3	134425684	197538677	1	PLCH1	3	155093369	155462856
278.187	3	134425684	197538677	1	PLCH1-AS1	3	155166973	155175542
278.188	3	134425684	197538677	1	PLCH1-AS2	3	155203592	155204910
278.189	3	134425684	197538677	1	RPL6P7	3	155375549	155376401
278.19	3	134425684	197538677	1	C3orf33	3	155480401	155524140
278.191	3	134425684	197538677	1	SLC33A1	3	155538813	155572218
278.192	3	134425684	197538677	1	GMPS	3	155588325	155661815
278.193	3	134425684	197538677	1	SETP14	3	155705093	155705965
278.194	3	134425684	197538677	1	VN2R1P	3	155737435	155755475
278.195	3	134425684	197538677	1	KCNAB1	3	155755490	156256545
278.196	3	134425684	197538677	1	ALG1L15P	3	155761944	155762737
278.197	3	134425684	197538677	1	KCNAB1-AS2	3	155933349	155945672
278.198	3	134425684	197538677	1	KCNAB1-AS1	3	156158946	156164694
278.199	3	134425684	197538677	1	SSR3	3	156257929	156272973
278.2	3	134425684	197538677	1	TIPARP-AS1	3	156389651	156392167
278.201	3	134425684	197538677	1	TIPARP	3	156391024	156424559
278.202	3	134425684	197538677	1	METTL15P1	3	156431673	156432717
278.203	3	134425684	197538677	1	LINC00886	3	156465135	156534851
278.204	3	134425684	197538677	1	PA2G4P4	3	156527340	156528521
278.205	3	134425684	197538677	1	LEKR1	3	156543270	156763918
278.206	3	134425684	197538677	1	KLF3P2	3	156695347	156695614
278.207	3	134425684	197538677	1	RN7SKP177	3	156735131	156735485
278.208	3	134425684	197538677	1	LINC00880	3	156799456	156840793
278.209	3	134425684	197538677	1	LINC00881	3	156807670	156818924
278.21	3	134425684	197538677	1	CCNL1	3	156864297	156878549
278.211	3	134425684	197538677	1	KRT18P34	3	156880452	156881721
278.212	3	134425684	197538677	1	RNA5SP146	3	156891707	156891829
278.213	3	134425684	197538677	1	VEPH1	3	156977531	157251408
278.214	3	134425684	197538677	1	PTX3	3	157154578	157161417
278.215	3	134425684	197538677	1	C3orf55	3	157261035	157395538
278.216	3	134425684	197538677	1	RN7SKP46	3	157648281	157648514
278.217	3	134425684	197538677	1	SHOX2	3	157814948	157824292
278.218	3	134425684	197538677	1	RSRC1	3	157823644	158263519
278.219	3	134425684	197538677	1	MLF1	3	158288952	158325041
278.22	3	134425684	197538677	1	MTAPP1	3	158327399	158328646
278.221	3	134425684	197538677	1	GFM1	3	158362067	158410364
278.222	3	134425684	197538677	1	LXN	3	158363611	158390482
278.223	3	134425684	197538677	1	RARRES1	3	158414681	158450485
278.224	3	134425684	197538677	1	MFSD1	3	158449987	158547508
278.225	3	134425684	197538677	1	GPR79	3	158558788	158559873
278.226	3	134425684	197538677	1	IQCJ-SCHIP1	3	158680024	159615155
278.227	3	134425684	197538677	1	IQCJ	3	158680717	158984096
278.228	3	134425684	197538677	1	MIR3919	3	159000435	159000523
278.229	3	134425684	197538677	1	IQCJ-SCHIP1-AS1	3	159483176	159486401
278.23	3	134425684	197538677	1	RNU2-31P	3	159526205	159526359
278.231	3	134425684	197538677	1	SCHIP1	3	159557650	159615149
278.232	3	134425684	197538677	1	IL12A-AS1	3	159631189	159943086
278.233	3	134425684	197538677	1	IL12A	3	159706537	159713806
278.234	3	134425684	197538677	1	LINC01100	3	159733811	159749210
278.235	3	134425684	197538677	1	BRD7P2	3	159818478	159820661
278.236	3	134425684	197538677	1	C3orf80	3	159943423	159945999
278.237	3	134425684	197538677	1	IFT80	3	159974774	160117668
278.238	3	134425684	197538677	1	SMC4	3	160117062	160152750
278.239	3	134425684	197538677	1	MIR15B	3	160122376	160122473
278.24	3	134425684	197538677	1	MIR16-2	3	160122533	160122613
278.241	3	134425684	197538677	1	TRIM59	3	160150233	160203561
278.242	3	134425684	197538677	1	RNU7-136P	3	160190136	160190204
278.243	3	134425684	197538677	1	KPNA4	3	160212783	160283376
278.244	3	134425684	197538677	1	SCARNA7	3	160232695	160233024
278.245	3	134425684	197538677	1	KRT8P12	3	160283235	160287036
278.246	3	134425684	197538677	1	RPL6P8	3	160302733	160303575
278.247	3	134425684	197538677	1	ARL14	3	160394948	160396233
278.248	3	134425684	197538677	1	PPM1L	3	160473390	160796695
278.249	3	134425684	197538677	1	B3GALNT1	3	160801671	160823172
278.25	3	134425684	197538677	1	NMD3	3	160822484	160971320
278.251	3	134425684	197538677	1	EEF1GP4	3	161042701	161044007
278.252	3	134425684	197538677	1	PSMC1P7	3	161046712	161048026
278.253	3	134425684	197538677	1	SPTSSB	3	161062580	161090668
278.254	3	134425684	197538677	1	OTOL1	3	161214596	161221730
278.255	3	134425684	197538677	1	TOMM22P6	3	162204329	162204737
278.256	3	134425684	197538677	1	CT64	3	162845711	163079351
278.257	3	134425684	197538677	1	MIR1263	3	163889259	163889344
278.258	3	134425684	197538677	1	MIR720	3	164059129	164059238
278.259	3	134425684	197538677	1	SI	3	164696686	164796283
278.26	3	134425684	197538677	1	SLITRK3	3	164904508	164914897
278.261	3	134425684	197538677	1	BCHE	3	165490692	165555260
278.262	3	134425684	197538677	1	MTND4P17	3	165877809	165878158
278.263	3	134425684	197538677	1	MTND3P7	3	165878565	165878907
278.264	3	134425684	197538677	1	RN7SKP298	3	166387817	166387910
278.265	3	134425684	197538677	1	PSAT1P4	3	166408975	166409503
278.266	3	134425684	197538677	1	CBX1P5	3	166528797	166529355
278.267	3	134425684	197538677	1	ZBBX	3	166958075	167099134
278.268	3	134425684	197538677	1	SERPINI2	3	167159577	167196792
278.269	3	134425684	197538677	1	WDR49	3	167196472	167371771
278.27	3	134425684	197538677	1	PDCD10	3	167401086	167452727
278.271	3	134425684	197538677	1	HMGN1P8	3	167412143	167412430
278.272	3	134425684	197538677	1	SERPINI1	3	167453031	167543356
278.273	3	134425684	197538677	1	MEMO1P3	3	167606202	167606503
278.274	3	134425684	197538677	1	HMGN2P26	3	167676532	167676870
278.275	3	134425684	197538677	1	GOLIM4	3	167726465	167813763
278.276	3	134425684	197538677	1	EGFEM1P	3	167967310	168548387
278.277	3	134425684	197538677	1	RNU2-20P	3	168192986	168193176
278.278	3	134425684	197538677	1	MIR551B	3	168269642	168269737
278.279	3	134425684	197538677	1	RPL21P43	3	168576447	168576918
278.28	3	134425684	197538677	1	MECOM	3	168801287	169381406
278.281	3	134425684	197538677	1	RNU6-637P	3	169437975	169438081
278.282	3	134425684	197538677	1	TERC	3	169482308	169482848
278.283	3	134425684	197538677	1	ACTRT3	3	169484709	169487683
278.284	3	134425684	197538677	1	MYNN	3	169490619	169507504
278.285	3	134425684	197538677	1	LRRC34	3	169511216	169530774
278.286	3	134425684	197538677	1	LRRIQ4	3	169539710	169555563
278.287	3	134425684	197538677	1	LRRC31	3	169556967	169587718
278.288	3	134425684	197538677	1	KRT18P43	3	169620768	169622048
278.289	3	134425684	197538677	1	SAMD7	3	169629360	169656963
278.29	3	134425684	197538677	1	SEC62	3	169684423	169716161
278.291	3	134425684	197538677	1	SEC62-AS1	3	169696324	169703503
278.292	3	134425684	197538677	1	GPR160	3	169755717	169803191
278.293	3	134425684	197538677	1	RNU4-38P	3	169775089	169775217
278.294	3	134425684	197538677	1	PHC3	3	169804520	169899537
278.295	3	134425684	197538677	1	RNU6-315P	3	169867633	169867739
278.296	3	134425684	197538677	1	PRKCI	3	169940153	170023769
278.297	3	134425684	197538677	1	SKIL	3	170075466	170114623
278.298	3	134425684	197538677	1	CLDN11	3	170136653	170578169
278.299	3	134425684	197538677	1	SLC7A14	3	170177372	170303863
278.3	3	134425684	197538677	1	KRT8P13	3	170213416	170214425
278.301	3	134425684	197538677	1	RNY5P3	3	170559884	170559961
278.302	3	134425684	197538677	1	RPL22L1	3	170582664	170588272
278.303	3	134425684	197538677	1	EIF5A2	3	170606204	170626482
278.304	3	134425684	197538677	1	KLF7P1	3	170670639	170671686
278.305	3	134425684	197538677	1	RNU1-70P	3	170712659	170712822
278.306	3	134425684	197538677	1	SLC2A2	3	170714137	170744539
278.307	3	134425684	197538677	1	TNIK	3	170779128	171178197
278.308	3	134425684	197538677	1	MIR569	3	170824453	170824548
278.309	3	134425684	197538677	1	RNU6-348P	3	171222034	171222140
278.31	3	134425684	197538677	1	PLD1	3	171318195	171528740
278.311	3	134425684	197538677	1	TMEM212	3	171561139	171656505
278.312	3	134425684	197538677	1	TMEM212-AS1	3	171594142	171618530
278.313	3	134425684	197538677	1	TMEM212-IT1	3	171612226	171613030
278.314	3	134425684	197538677	1	FNDC3B	3	171757418	172119455
278.315	3	134425684	197538677	1	RN7SL141P	3	171955116	171955384
278.316	3	134425684	197538677	1	BZW1P1	3	172143640	172144879
278.317	3	134425684	197538677	1	GHSR	3	172162923	172166246
278.318	3	134425684	197538677	1	TNFSF10	3	172223298	172241297
278.319	3	134425684	197538677	1	SLC31A1P1	3	172321230	172321796
278.32	3	134425684	197538677	1	NCEH1	3	172348039	172429008
278.321	3	134425684	197538677	1	RNU6-547P	3	172420914	172421015
278.322	3	134425684	197538677	1	ECT2	3	172468472	172539264
278.323	3	134425684	197538677	1	RNU4-4P	3	172514219	172514348
278.324	3	134425684	197538677	1	ATP5G1P4	3	172546526	172546966
278.325	3	134425684	197538677	1	SPATA16	3	172607148	172859058
278.326	3	134425684	197538677	1	NLGN1	3	173114074	174004434
278.327	3	134425684	197538677	1	NLGN1-AS1	3	173628288	173638586
278.328	3	134425684	197538677	1	RN7SKP234	3	173775431	173775654
278.329	3	134425684	197538677	1	NAALADL2	3	174156363	175523428
278.33	3	134425684	197538677	1	RN7SKP40	3	174349613	174349892
278.331	3	134425684	197538677	1	NAALADL2-AS3	3	174797097	174833032
278.332	3	134425684	197538677	1	NAALADL2-AS2	3	174952651	174988885
278.333	3	134425684	197538677	1	MIR4789	3	175087329	175087410
278.334	3	134425684	197538677	1	RNU6-1233P	3	175115036	175115137
278.335	3	134425684	197538677	1	RNU4-91P	3	175327267	175327401
278.336	3	134425684	197538677	1	UBE2V1P2	3	175436019	175436458
278.337	3	134425684	197538677	1	RNU6-1317P	3	175485346	175485449
278.338	3	134425684	197538677	1	NAALADL2-AS1	3	175490933	175494121
278.339	3	134425684	197538677	1	EI24P1	3	175785830	175786696
278.34	3	134425684	197538677	1	RNA5SP147	3	176481021	176481129
278.341	3	134425684	197538677	1	MTND5P15	3	176728507	176728855
278.342	3	134425684	197538677	1	TBL1XR1	3	176737143	176915261
278.343	3	134425684	197538677	1	TBL1XR1-AS1	3	176762649	176765711
278.344	3	134425684	197538677	1	RNU6-681P	3	176843805	176843908
278.345	3	134425684	197538677	1	LINC00501	3	177012230	177041206
278.346	3	134425684	197538677	1	ASS1P7	3	177014949	177016174
278.347	3	134425684	197538677	1	LINC00578	3	177159709	177470093
278.348	3	134425684	197538677	1	RN7SKP52	3	177221091	177221340
278.349	3	134425684	197538677	1	RNU6-1120P	3	177725460	177725567
278.35	3	134425684	197538677	1	KCNMB2	3	177990720	178562217
278.351	3	134425684	197538677	1	LINC01014	3	178136989	178175097
278.352	3	134425684	197538677	1	RNA5SP148	3	178146985	178147078
278.353	3	134425684	197538677	1	ZMAT3	3	178735011	178790067
278.354	3	134425684	197538677	1	PIK3CA	3	178865902	178957881
278.355	3	134425684	197538677	1	KCNMB3	3	178957530	178984790
278.356	3	134425684	197538677	1	LRRFIP1P1	3	178976816	178979061
278.357	3	134425684	197538677	1	ZNF639	3	179040779	179053323
278.358	3	134425684	197538677	1	MFN1	3	179065480	179112719
278.359	3	134425684	197538677	1	GNB4	3	179116990	179169378
278.36	3	134425684	197538677	1	MTHFD2P7	3	179182134	179183116
278.361	3	134425684	197538677	1	ACTL6A	3	179280668	179306196
278.362	3	134425684	197538677	1	MRPL47	3	179306073	179322442
278.363	3	134425684	197538677	1	NDUFB5	3	179322478	179345435
278.364	3	134425684	197538677	1	USP13	3	179370543	179507189
278.365	3	134425684	197538677	1	PEX5L	3	179512746	179754841
278.366	3	134425684	197538677	1	PEX5L-AS1	3	179593164	179599397
278.367	3	134425684	197538677	1	PEX5L-AS2	3	179616017	179639683
278.368	3	134425684	197538677	1	RNA5SP149	3	179879674	179879765
278.369	3	134425684	197538677	1	GAPDHP36	3	179918924	179930896
278.37	3	134425684	197538677	1	RNU6-486P	3	180298845	180298951
278.371	3	134425684	197538677	1	TTC14	3	180319918	180335616
278.372	3	134425684	197538677	1	CCDC39	3	180320646	180588793
278.373	3	134425684	197538677	1	CCDC39-AS1	3	180397872	180418237
278.374	3	134425684	197538677	1	RN7SL229P	3	180454196	180454491
278.375	3	134425684	197538677	1	FLYWCH1P1	3	180545765	180547638
278.376	3	134425684	197538677	1	FXR1	3	180585929	180700541
278.377	3	134425684	197538677	1	DNAJC19	3	180701497	180707562
278.378	3	134425684	197538677	1	SOX2-OT	3	180707558	181554668
278.379	3	134425684	197538677	1	RNU6-4P	3	180949525	180949631
278.38	3	134425684	197538677	1	FAUP2	3	180960133	180960689
278.381	3	134425684	197538677	1	RPL7AP25	3	181222863	181223667
278.382	3	134425684	197538677	1	SOX2	3	181429714	181432221
278.383	3	134425684	197538677	1	RN7SL703P	3	181531189	181531488
278.384	3	134425684	197538677	1	RNA5SP150	3	181540660	181540778
278.385	3	134425684	197538677	1	RN7SKP265	3	181686247	181686469
278.386	3	134425684	197538677	1	RPL7L1P8	3	182328462	182329202
278.387	3	134425684	197538677	1	ATP11B	3	182511288	182639423
278.388	3	134425684	197538677	1	DCUN1D1	3	182655862	182703741
278.389	3	134425684	197538677	1	MCCC1	3	182733006	182833863
278.39	3	134425684	197538677	1	MCCC1-AS1	3	182734043	182735596
278.391	3	134425684	197538677	1	LAMP3	3	182840001	182881627
278.392	3	134425684	197538677	1	MCF2L2	3	182895831	183146566
278.393	3	134425684	197538677	1	B3GNT5	3	182971032	183016292
278.394	3	134425684	197538677	1	RNA5SP151	3	182976088	182976204
278.395	3	134425684	197538677	1	LINC00888	3	183165396	183173801
278.396	3	134425684	197538677	1	KLHL6	3	183205319	183273477
278.397	3	134425684	197538677	1	KLHL6-AS1	3	183266523	183270114
278.398	3	134425684	197538677	1	KLHL24	3	183353356	183402265
278.399	3	134425684	197538677	1	YEATS2	3	183415606	183530413
278.4	3	134425684	197538677	1	YEATS2-AS1	3	183524245	183528571
278.401	3	134425684	197538677	1	MAP6D1	3	183533664	183543382
278.402	3	134425684	197538677	1	PARL	3	183547173	183602721
278.403	3	134425684	197538677	1	MIR4448	3	183604588	183604673
278.404	3	134425684	197538677	1	CYP2AB1P	3	183613688	183628724
278.405	3	134425684	197538677	1	ABCC5	3	183637722	183735803
278.406	3	134425684	197538677	1	ABCC5-AS1	3	183724126	183729207
278.407	3	134425684	197538677	1	EEF1A1P8	3	183744157	183745544
278.408	3	134425684	197538677	1	HTR3D	3	183749332	183757157
278.409	3	134425684	197538677	1	HTR3C	3	183770835	183778459
278.41	3	134425684	197538677	1	HTR3E-AS1	3	183812906	183822966
278.411	3	134425684	197538677	1	HTR3E	3	183814852	183824783
278.412	3	134425684	197538677	1	HSP90AA5P	3	183833140	183835686
278.413	3	134425684	197538677	1	EIF2B5	3	183852826	184402546
278.414	3	134425684	197538677	1	DVL3	3	183873176	183891398
278.415	3	134425684	197538677	1	AP2M1	3	183892477	183901879
278.416	3	134425684	197538677	1	ABCF3	3	183903811	183911800
278.417	3	134425684	197538677	1	VWA5B2	3	183948217	183960117
278.418	3	134425684	197538677	1	MIR1224	3	183959193	183959277
278.419	3	134425684	197538677	1	ALG3	3	183960089	183967336
278.42	3	134425684	197538677	1	ECE2	3	183967438	184010819
[truncated: 2,721 more rows]

## Sheet: Supplementary table 3 (del)
Chr	Start	End	Aberration	GeneSymbol	Chr	Start	End
1	24707883	24708654	0	ERICH1-AS1	8	687651	1087777
1	24707883	24708654	0	DLGAP2	8	1449532	1656642
1	24707883	24708654	0	CLN8	8	1703944	1734738
1	24707883	24708654	0	MIR596	8	1765397	1765473
1	24707883	24708654	0	ARHGEF10	8	1772142	1906807
1	24707883	24708654	0	KBTBD11-OT1	8	1919563	1924644
1	24707883	24708654	0	KBTBD11	8	1922044	1955102
1	24707883	24708654	0	MYOM2	8	1993155	2113475
1	24707883	24708654	0	CSMD1	8	2792875	4852494
1	24707883	24708654	0	RNA5SP251	8	3558014	3558150
1	24707883	24708654	0	RN7SL872P	8	4250344	4250612
1	24707883	24708654	0	PAICSP4	8	4644854	4646106
1	24707883	24708654	0	RN7SL318P	8	4999933	5000229
1	24707883	24708654	0	RPL23AP54	8	5334070	5334488
1	24707883	24708654	0	RN7SKP159	8	5768467	5768758
1	24707883	24708654	0	MCPH1	8	6264113	6501144
1	24707883	24708654	0	ANGPT2	8	6357172	6420930
1	24707883	24708654	0	AGPAT5	8	6565878	6617184
1	24707883	24708654	0	MIR4659A	8	6602685	6602765
1	24707883	24708654	0	MIR4659B	8	6602685	6602765
1	24707883	24708654	0	XKR5	8	6666038	6693166
1	24707883	24708654	0	DEFB1	8	6728097	6735544
1	24707883	24708654	0	DEFA6	8	6782215	6783598
1	24707883	24708654	0	DEFA4	8	6793344	6795860
1	24707883	24708654	0	DEFA8P	8	6808248	6809121
1	24707883	24708654	0	DEFA9P	8	6816811	6817683
1	24707883	24708654	0	DEFA10P	8	6825663	6826635
1	24707883	24708654	0	DEFA1	8	6835171	6837602
1	24707883	24708654	0	DEFT1P	8	6844700	6847243
1	24707883	24708654	0	DEFA1B	8	6854288	6875778
1	24707883	24708654	0	DEFT1P2	8	6863815	6864911
1	24707883	24708654	0	DEFA3	8	6873391	6875823
1	24707883	24708654	0	DEFA11P	8	6886163	6887011
1	24707883	24708654	0	DEFA7P	8	6896093	6896961
1	24707883	24708654	0	DEFA5	8	6912831	6914256
1	24707883	24708654	0	RPS3AP30	8	6980379	6981226
1	24707883	24708654	0	RPS3AP33	8	7048423	7049085
1	24707883	24708654	0	OR7E125P	8	7104248	7105874
1	24707883	24708654	0	FAM90A15P	8	7114426	7117436
1	24707883	24708654	0	FAM90A3P	8	7122048	7132680
1	24707883	24708654	0	FAM90A4P	8	7129670	7132680
1	24707883	24708654	0	FAM90A13P	8	7137292	7140766
1	24707883	24708654	0	FAM90A5P	8	7144914	7148476
1	24707883	24708654	0	FAM90A20P	8	7152536	7155546
1	24707883	24708654	0	FAM66B	8	7159133	7212876
1	24707883	24708654	0	DEFB109P1B	8	7170368	7177473
1	24707883	24708654	0	USP17L1P	8	7189909	7191501
1	24707883	24708654	0	USP17L4	8	7194637	7196229
1	24707883	24708654	0	ZNF705G	8	7213039	7243080
1	24707883	24708654	0	DEFB108P2	8	7230636	7235022
1	24707883	24708654	0	DEFB4B	8	7272382	7274385
1	24707883	24708654	0	HSPD1P3	8	7276513	7278068
1	24707883	24708654	0	DEFB103B	8	7286410	7287870
1	24707883	24708654	0	SPAG11B	8	7300206	7321196
1	24707883	24708654	0	DEFB104B	8	7327830	7332604
1	24707883	24708654	0	DEFB106B	8	7340026	7343922
1	24707883	24708654	0	DEFB105B	8	7345191	7347115
1	24707883	24708654	0	DEFB107B	8	7353368	7366833
1	24707883	24708654	0	PRR23D1	8	7397150	7399972
1	24707883	24708654	0	FAM90A6P	8	7406575	7409584
1	24707883	24708654	0	FAM90A7P	8	7414222	7417234
1	24707883	24708654	0	FAM90A21P	8	7421320	7440175
1	24707883	24708654	0	FAM90A22P	8	7429517	7432528
1	24707883	24708654	0	FAM90A23P	8	7437166	7440175
1	24707883	24708654	0	OR7E157P	8	7449528	7450438
1	24707883	24708654	0	OR7E154P	8	7562704	7564413
1	24707883	24708654	0	FAM90A14P	8	7572965	7575975
1	24707883	24708654	0	FAM90A18P	8	7580613	7591823
1	24707883	24708654	0	FAM90A16P	8	7588261	7591271
1	24707883	24708654	0	FAM90A8P	8	7595909	7598918
1	24707883	24708654	0	FAM90A17P	8	7603556	7614766
1	24707883	24708654	0	FAM90A19P	8	7611204	7614214
1	24707883	24708654	0	FAM90A9P	8	7618852	7621862
1	24707883	24708654	0	FAM90A10P	8	7626499	7629510
1	24707883	24708654	0	PRR23D2	8	7636113	7638935
1	24707883	24708654	0	DEFB107A	8	7669242	7673238
1	24707883	24708654	0	DEFB105A	8	7679488	7681411
1	24707883	24708654	0	DEFB106A	8	7682694	7686575
1	24707883	24708654	0	DEFB104A	8	7693993	7698764
1	24707883	24708654	0	SPAG11A	8	7705398	7726389
1	24707883	24708654	0	DEFB103A	8	7738726	7740186
1	24707883	24708654	0	HSPD1P2	8	7748525	7750077
1	24707883	24708654	0	DEFB4A	8	7752151	7754233
1	24707883	24708654	0	ZNF705B	8	7783859	7812271
1	24707883	24708654	0	DEFB108P1	8	7791934	7796292
1	24707883	24708654	0	FAM66E	8	7812536	7866277
1	24707883	24708654	0	USP17L8	8	7829183	7830775
1	24707883	24708654	0	USP17L3	8	7833915	7835507
1	24707883	24708654	0	FAM90A11P	8	7869304	7874533
1	24707883	24708654	0	FAM90A24P	8	7876951	7888168
1	24707883	24708654	0	FAM90A12P	8	7884599	7889827
1	24707883	24708654	0	OR7E96P	8	7897500	7898475
1	24707883	24708654	0	MIR548I3	8	7946463	7946611
1	24707883	24708654	0	ENPP7P1	8	8011830	8074438
1	24707883	24708654	0	FAM85B	8	8025341	8084136
1	24707883	24708654	0	FAM86B3P	8	8086117	8102387
1	24707883	24708654	0	ALG1L13P	8	8093525	8102189
1	24707883	24708654	0	RN7SL178P	8	8439864	8440165
1	24707883	24708654	0	CLDN23	8	8559448	8561616
1	24707883	24708654	0	MFHAS1	8	8640864	8751155
1	24707883	24708654	0	RNU6-682P	8	8753323	8753428
1	24707883	24708654	0	ERI1	8	8859657	8974256
1	24707883	24708654	0	MIR4660	8	8905955	8906028
1	24707883	24708654	0	RNU7-55P	8	8929965	8930026
1	24707883	24708654	0	PPP1R3B	8	8993765	9009084
1	24707883	24708654	0	RNU6-1151P	8	9144982	9145088
1	24707883	24708654	0	RNU6-526P	8	9228600	9228705
1	24707883	24708654	0	TNKS	8	9413424	9639856
1	24707883	24708654	0	MIR597	8	9599182	9599278
1	24707883	24708654	0	LINC00599	8	9757574	9762876
1	24707883	24708654	0	MSRA	8	9911778	10286401
1	24707883	24708654	0	RNU6-729P	8	10333733	10333839
1	24707883	24708654	0	PRSS51	8	10340388	10405095
1	24707883	24708654	0	PRSS55	8	10383056	10411676
1	24707883	24708654	0	RP1L1	8	10463859	10569697
1	24707883	24708654	0	MIR4286	8	10524488	10524580
1	24707883	24708654	0	C8orf74	8	10530147	10558103
1	24707883	24708654	0	RNA5SP252	8	10544079	10544197
1	24707883	24708654	0	SOX7	8	10581278	10697357
1	24707883	24708654	0	PINX1	8	10622473	10697394
1	24707883	24708654	0	XKR6	8	10753555	11058875
1	24707883	24708654	0	MIR598	8	10892716	10892812
1	24707883	24708654	0	LINC00529	8	11105135	11125374
1	24707883	24708654	0	RPL19P13	8	11113529	11114112
1	24707883	24708654	0	MTMR9	8	11141925	11185646
1	24707883	24708654	0	SLC35G5	8	11188397	11189717
1	24707883	24708654	0	TDH	8	11197146	11225961
1	24707883	24708654	0	C8orf12	8	11225911	11296167
1	24707883	24708654	0	RN7SL293P	8	11236904	11237200
1	24707883	24708654	0	RNU6-1084P	8	11249920	11250026
1	24707883	24708654	0	FAM167A	8	11278972	11332224
1	24707883	24708654	0	BLK	8	11351510	11422113
1	24707883	24708654	0	LINC00208	8	11433822	11438851
1	24707883	24708654	0	GATA4	8	11534468	11617511
1	24707883	24708654	0	C8orf49	8	11618896	11620309
1	24707883	24708654	0	NEIL2	8	11627148	11644855
1	24707883	24708654	0	SUB1P1	8	11647514	11647897
1	24707883	24708654	0	FDFT1	8	11653082	11696818
1	24707883	24708654	0	CTSB	8	11700033	11726957
1	24707883	24708654	0	OR7E158P	8	11777409	11778318
1	24707883	24708654	0	OR7E161P	8	11786101	11787072
1	24707883	24708654	0	DEFB136	8	11831446	11832108
1	24707883	24708654	0	DEFB135	8	11839830	11842099
1	24707883	24708654	0	DEFB134	8	11850692	11853821
1	24707883	24708654	0	OR7E160P	8	11891155	11892121
1	24707883	24708654	0	RNA5SP253	8	11944905	11944954
1	24707883	24708654	0	DEFB108P3	8	11952685	11957045
1	24707883	24708654	0	ZNF705D	8	11961898	11973025
1	24707883	24708654	0	FAM66D	8	11973291	12008698
1	24707883	24708654	0	USP17L7	8	11989926	11991953
1	24707883	24708654	0	USP17L2	8	11994677	11996586
1	24707883	24708654	0	DEFB109P3	8	12008404	12008643
1	24707883	24708654	0	FAM90A2P	8	12029711	12036084
1	24707883	24708654	0	ALG1L11P	8	12036206	12040228
1	24707883	24708654	0	FAM86B1	8	12039605	12051642
1	24707883	24708654	0	FAM85A	8	12051976	12053789
1	24707883	24708654	0	ENPP7P12	8	12063268	12063898
1	24707883	24708654	0	DEFB130	8	12168471	12175825
1	24707883	24708654	0	RNA5SP254	8	12191153	12191202
1	24707883	24708654	0	DEFB108P4	8	12198935	12203285
1	24707883	24708654	0	ZNF705C	8	12213645	12216900
1	24707883	24708654	0	FAM66A	8	12219527	12268510
1	24707883	24708654	0	DEFB109P1	8	12250718	12257875
1	24707883	24708654	0	LINC00965	8	12270336	12271882
1	24707883	24708654	0	FAM90A25P	8	12272589	12275599
1	24707883	24708654	0	ALG1L12P	8	12278541	12282509
1	24707883	24708654	0	FAM86B2	8	12282913	12293915
1	24707883	24708654	0	ENPP7P6	8	12305522	12368787
1	24707883	24708654	0	RPS3AP34	8	12427859	12428639
1	24707883	24708654	0	RPS3AP35	8	12485985	12486765
1	24707883	24708654	0	OR7E8P	8	12541663	12542662
1	24707883	24708654	0	OR7E15P	8	12553816	12554782
1	24707883	24708654	0	OR7E10P	8	12560575	12561565
1	24707883	24708654	0	MIR5692A1	8	12576636	12576704
1	24707883	24708654	0	MIR5692A2	8	12576636	12576704
1	24707883	24708654	0	LONRF1	8	12579403	12613582
1	24707883	24708654	0	MIR3926-1	8	12584741	12584813
1	24707883	24708654	0	MIR3926-2	8	12584741	12584813
1	24707883	24708654	0	LINC00681	8	12651752	12675800
1	24707883	24708654	0	KIAA1456	8	12803151	12889012
1	24707883	24708654	0	RNU6-842P	8	12901859	12901965
1	24707883	24708654	0	DLC1	8	12940870	13373167
1	24707883	24708654	0	MTND4P7	8	13210910	13211039
1	24707883	24708654	0	RNA5SP255	8	13393538	13393644
1	24707883	24708654	0	C8orf48	8	13424352	13425796
1	24707883	24708654	0	SGCZ	8	13947373	15095848
1	24707883	24708654	0	RNU7-153P	8	14176964	14177025
1	24707883	24708654	0	RNU6-397P	8	14345285	14345388
1	24707883	24708654	0	MIR383	8	14710947	14711019
1	24707883	24708654	0	TUSC3	8	15274724	15624158
1	24707883	24708654	0	PPM1AP1	8	15663658	15664792
1	24707883	24708654	0	MSR1	8	15965387	16424999
1	24707883	24708654	0	MRPL49P2	8	16232127	16232591
1	24707883	24708654	0	RN7SL474P	8	16720709	16721005
1	24707883	24708654	0	FGF20	8	16849678	16859690
1	24707883	24708654	0	MICU3	8	16884747	16980153
1	24707883	24708654	0	ZDHHC2	8	17013538	17082308
1	24707883	24708654	0	CNOT7	8	17086737	17104387
1	24707883	24708654	0	VPS37A	8	17104080	17159936
1	24707883	24708654	0	MTMR7	8	17155539	17271037
1	24707883	24708654	0	ADAM24P	8	17327027	17329127
1	24707883	24708654	0	SLC7A2	8	17354597	17428082
1	24707883	24708654	0	PDGFRL	8	17433942	17501580
1	24707883	24708654	0	MTUS1	8	17501304	17658426
1	24707883	24708654	0	MIR548V	8	17539087	17539166
1	24707883	24708654	0	RNA5SP256	8	17605627	17605739
1	24707883	24708654	0	FGL1	8	17721889	17767874
1	24707883	24708654	0	PCM1	8	17780349	17885478
1	24707883	24708654	0	ASAH1	8	17913934	17942494
1	24707883	24708654	0	NAT1	8	18027986	18081198
1	24707883	24708654	0	NATP	8	18228116	18228993
1	24707883	24708654	0	NAT2	8	18248755	18258728
1	24707883	24708654	0	PSD3	8	18384811	18942240
1	24707883	24708654	0	RPL35P6	8	18632057	18632428
1	24707883	24708654	0	SH2D4A	8	19171128	19253729
1	24707883	24708654	0	CSGALNACT1	8	19261672	19615540
1	24707883	24708654	0	INTS10	8	19674651	19709594
1	24707883	24708654	0	LPL	8	19759228	19824769
1	24707883	24708654	0	RPL30P9	8	19970854	19971183
1	24707883	24708654	0	SLC18A1	8	20002366	20040717
1	24707883	24708654	0	ATP6V1B2	8	20054878	20084330
1	24707883	24708654	0	RNU6-892P	8	20087290	20087388
1	24707883	24708654	0	LZTS1	8	20103676	20161474
1	24707883	24708654	0	LZTS1-AS1	8	20133284	20147969
1	24707883	24708654	0	TMEM97P2	8	20791946	20792348
1	24707883	24708654	0	GFRA2	8	21547915	21669869
1	24707883	24708654	0	OR6R2P	8	21654972	21655271
1	24707883	24708654	0	DOK2	8	21766384	21771371
1	24707883	24708654	0	XPO7	8	21777180	21864096
1	24707883	24708654	0	NPM2	8	21881636	21894408
1	24707883	24708654	0	FGF17	8	21899909	21906320
1	24707883	24708654	0	DMTN	8	21906506	21940038
1	24707883	24708654	0	FAM160B2	8	21946670	21962409
1	24707883	24708654	0	NUDT18	8	21964383	21966932
1	24707883	24708654	0	HR	8	21971928	21990897
1	24707883	24708654	0	REEP4	8	21995533	21999464
1	24707883	24708654	0	LGI3	8	22004338	22014597
1	24707883	24708654	0	SFTPC	8	22014426	22021992
1	24707883	24708654	0	BMP1	8	22022249	22069839
1	24707883	24708654	0	PHYHIP	8	22077222	22089854
1	24707883	24708654	0	MIR320A	8	22102475	22102556
1	24707883	24708654	0	POLR3D	8	22102617	22112113
1	24707883	24708654	0	PIWIL2	8	22132810	22215076
1	24707883	24708654	0	SLC39A14	8	22224762	22291642
1	24707883	24708654	0	RNU6-336P	8	22291904	22292010
1	24707883	24708654	0	PPP3CC	8	22298332	22398652
1	24707883	24708654	0	SORBS3	8	22402499	22433301
1	24707883	24708654	0	PDLIM2	8	22435792	22455538
1	24707883	24708654	0	C8orf58	8	22457114	22461663
1	24707883	24708654	0	CCAR2	8	22462145	22479027
1	24707883	24708654	0	BIN3	8	22477931	22526661
1	24707883	24708654	0	EGR3	8	22545172	22550815
1	24707883	24708654	0	PEBP4	8	22570769	22857513
1	24707883	24708654	0	RN7SL303P	8	22835390	22835638
1	24707883	24708654	0	RHOBTB2	8	22844930	22877712
1	24707883	24708654	0	TNFRSF10B	8	22877646	22926692
1	24707883	24708654	0	TNFRSF10C	8	22941868	22974950
1	24707883	24708654	0	TNFRSF10D	8	22993101	23021543
1	24707883	24708654	0	TNFRSF10A	8	23047965	23082639
1	24707883	24708654	0	CHMP7	8	23101150	23119512
1	24707883	24708654	0	R3HCC1	8	23127633	23153792
1	24707883	24708654	0	LOXL2	8	23154702	23282841
1	24707883	24708654	0	ENTPD4	8	23243296	23315208
1	24707883	24708654	0	SLC25A37	8	23386318	23432976
1	24707883	24708654	0	RNU4-71P	8	23457539	23457651
1	24707883	24708654	0	NKX3-1	8	23536206	23540440
1	24707883	24708654	0	NKX2-6	8	23559964	23564111
1	24707883	24708654	0	STC1	8	23699428	23712320
1	24707883	24708654	0	RNU1-148P	8	23934510	23934671
1	24707883	24708654	0	ADAM28	8	24151553	24216531
1	24707883	24708654	0	ADAMDEC1	8	24241798	24263526
1	24707883	24708654	0	ADAM7	8	24298443	24384483
1	24707883	24708654	0	NEFM	8	24770525	24776607
1	24707883	24708654	0	NEFL	8	24808468	24814624
1	24707883	24708654	0	RN7SL651P	8	25038946	25039235
1	24707883	24708654	0	DOCK5	8	25042238	25275598
1	24707883	24708654	0	GNRH1	8	25276776	25282170
1	24707883	24708654	0	KCTD9	8	25285366	25315992
1	24707883	24708654	0	CDCA2	8	25316513	25365436
1	24707883	24708654	0	EBF2	8	25699246	25902913
1	24707883	24708654	0	RNA5SP258	8	25994396	25994514
1	24707883	24708654	0	PPP2R2A	8	26149007	26230196
1	24707883	24708654	0	SDAD1P1	8	26236775	26240469
1	24707883	24708654	0	BNIP3L	8	26240414	26363152
1	24707883	24708654	0	PNMA2	8	26362202	26371608
1	24707883	24708654	0	DPYSL2	8	26371791	26515694
1	24707883	24708654	0	ADRA1A	8	26605667	26724790
1	24707883	24708654	0	COX6B1P4	8	26693334	26693817
1	24707883	24708654	0	MIR548H4	8	26906370	26906480
1	24707883	24708654	0	STMN4	8	27092840	27115937
1	24707883	24708654	0	TRIM35	8	27142404	27168836
1	24707883	24708654	0	PTK2B	8	27168999	27316903
1	24707883	24708654	0	CHRNA2	8	27317279	27337400
1	24707883	24708654	0	EPHX2	8	27348296	27403081
1	24707883	24708654	0	GULOP	8	27417791	27446590
1	24707883	24708654	0	CLU	8	27454434	27472548
1	24707883	24708654	0	SCARA3	8	27491385	27534293
1	24707883	24708654	0	RNU6-1086P	8	27537349	27537452
1	24707883	24708654	0	MIR3622B	8	27559190	27559284
1	24707883	24708654	0	MIR3622A	8	27559190	27559284
1	24707883	24708654	0	CCDC25	8	27590835	27630170
1	24707883	24708654	0	ESCO2	8	27629466	27670157
1	24707883	24708654	0	RNU6-1276P	8	27631162	27631265
1	24707883	24708654	0	PBK	8	27667137	27695612
1	24707883	24708654	0	SCARA5	8	27727399	27850244
1	24707883	24708654	0	MIR4287	8	27743556	27743633
1	24707883	24708654	0	NUGGC	8	27879481	27941388
1	24707883	24708654	0	ELP3	8	27947190	28048673
1	24707883	24708654	0	RPL5P22	8	28157200	28158083
1	24707883	24708654	0	PNOC	8	28174503	28200872
1	24707883	24708654	0	ZNF395	8	28203102	28260218
1	24707883	24708654	0	FBXO16	8	28205804	28347835
1	24707883	24708654	0	RNU6-178P	8	28273965	28274068
1	24707883	24708654	0	FZD3	8	28351729	28431775
1	24707883	24708654	0	MIR4288	8	28362633	28362699
1	24707883	24708654	0	RNA5SP259	8	28387928	28388036
1	24707883	24708654	0	EXTL3	8	28457986	28613116
1	24707883	24708654	0	EXTL3-AS1	8	28553718	28558981
1	24707883	24708654	0	INTS9	8	28625178	28747759
1	24707883	24708654	0	HMBOX1	8	28747911	28922281
1	24707883	24708654	0	HMBOX1-IT1	8	28807193	28813472
1	24707883	24708654	0	RNA5SP260	8	28906011	28906121
1	24707883	24708654	0	KIF13B	8	28924796	29120641
1	24707883	24708654	0	RN7SL781P	8	29000210	29000484
1	24707883	24708654	0	HMGB1P23	8	29076422	29076989
1	24707883	24708654	0	DUSP4	8	29190581	29208185
1	24707883	24708654	0	RPL17P33	8	29489607	29490160
1	24707883	24708654	0	LINC00589	8	29531438	29605625
1	24707883	24708654	0	FAM183CP	8	29779029	29811240
1	24707883	24708654	0	MIR3148	8	29814788	29814864
1	24707883	24708654	0	MAP2K1P1	8	29885229	29886416
1	24707883	24708654	0	RNU6-1218P	8	29901317	29901424
1	24707883	24708654	0	TMEM66	8	29920528	29940723
1	24707883	24708654	0	LEPROTL1	8	29952914	30034724
1	24707883	24708654	0	RPS15AP24	8	29974900	29975295
1	24707883	24708654	0	MBOAT4	8	29989340	30002202
1	24707883	24708654	0	DCTN6	8	30013813	30041156
1	24707883	24708654	0	HSPA8P11	8	30094898	30098513
1	24707883	24708654	0	TUBBP1	8	30209389	30211034
1	24707883	24708654	0	RBPMS-AS1	8	30239635	30242917
1	24707883	24708654	0	RBPMS	8	30241944	30429778
1	24707883	24708654	0	GTF2E2	8	30435835	30515768
1	24707883	24708654	0	SMIM18	8	30496117	30503581
1	24707883	24708654	0	RNU5A-3P	8	30501206	30501319
1	24707883	24708654	0	GSR	8	30535583	30585443
1	24707883	24708654	0	UBXN8	8	30589764	30624522
1	24707883	24708654	0	PPP2CB	8	30631973	30671830
1	24707883	24708654	0	TEX15	8	30689060	30748122
1	24707883	24708654	0	PURG	8	30853321	30891231
1	24707883	24708654	0	WRN	8	30891317	31031285
1	24707883	24708654	0	SUMO2P16	8	30989055	30989318
1	24707883	24708654	0	RNA5SP261	8	31455615	31455720
1	24707883	24708654	0	NRG1	8	31496902	32622548
1	24707883	24708654	0	NRG1-IT1	8	31883735	31996991
1	24707883	24708654	0	NRG1-IT2	8	32028898	32145082
1	24707883	24708654	0	RNA5SP262	8	32049544	32049669
1	24707883	24708654	0	RNA5SP263	8	32114012	32114139
1	24707883	24708654	0	NRG1-IT3	8	32298262	32300241
1	24707883	24708654	0	RNU6-663P	8	32769011	32769116
1	24707883	24708654	0	MTND1P6	8	32871599	32872544
1	24707883	24708654	0	MTND2P32	8	32872779	32874561
1	24707883	24708654	0	RANP9	8	32897041	32897311
1	24707883	24708654	0	RNU6-528P	8	33196385	33196484
1	24707883	24708654	0	FUT10	8	33228342	33330940
1	24707883	24708654	0	TTI2	8	33330904	33371119
1	24707883	24708654	0	MAK16	8	33342268	33358778
1	24707883	24708654	0	SNORD13	8	33370993	33371096
1	24707883	24708654	0	RNF122	8	33405273	33424643
1	24707883	24708654	0	RN7SL621P	8	33437730	33438026
1	24707883	24708654	0	DUSP26	8	33448856	33457624
1	24707883	24708654	0	RN7SL457P	8	33573302	33573586
1	24707883	24708654	0	VENTXP5	8	33579823	33580597
1	24707883	24708654	0	UNC5D	8	35092975	35654068
1	24707883	24708654	0	LSM12P1	8	35382694	35383281
1	24707883	24708654	0	RN7SKP201	8	36124003	36124282
1	24707883	24708654	0	MTND6P19	8	36136478	36137001
1	24707883	24708654	0	RNU6-533P	8	36167102	36167208
1	24707883	24708654	0	RPL23P10	8	36438698	36439109
1	24707883	24708654	0	RNA5SP264	8	36621963	36622069
1	24707883	24708654	0	KCNU1	8	36641842	36793646
1	24707883	24708654	0	TPT1P8	8	36746000	36746825
1	24707883	24708654	0	SMARCE1P4	8	36952668	36952908
1	12248291	12250692	0	OR1D5	17	2965963	2966901
1	12248291	12250692	0	OR1D2	17	2995352	2996290
1	12248291	12250692	0	OR1E3	17	3019717	3020660
1	12248291	12250692	0	OR1G1	17	3029878	3030875
1	12248291	12250692	0	OR1P1	17	3057183	3058176
1	12248291	12250692	0	OR1A2	17	3100813	3101742
1	12248291	12250692	0	OR1A1	17	3118915	3119844
1	12248291	12250692	0	OR1D4	17	3143970	3144908
1	12248291	12250692	0	OR1D3P	17	3168905	3169835
1	12248291	12250692	0	OR3A2	17	3181193	3182268
1	12248291	12250692	0	OR3A1	17	3194929	3195876
1	12248291	12250692	0	OR3A4P	17	3213539	3214740
1	12248291	12250692	0	OR3A5P	17	3214487	3215186
1	12248291	12250692	0	OR1AC1P	17	3280821	3280896
1	12248291	12250692	0	OR1R1P	17	3289224	3290132
1	12248291	12250692	0	OR1E1	17	3300398	3301704
1	12248291	12250692	0	OR3A3	17	3323862	3324827
1	12248291	12250692	0	OR1E2	17	3336164	3337135
1	12248291	12250692	0	SPATA22	17	3343313	3417146
1	12248291	12250692	0	ASPA	17	3375668	3406713
1	12248291	12250692	0	TRPV3	17	3413796	3461289
1	12564127	12638964	0	ITGAE	17	3617922	3704537
1	12564127	12638964	0	GSG2	17	3627211	3630067
1	12564127	12638964	0	C17orf85	17	3714460	3749545
1	12564127	12638964	0	CAMKK1	17	3763609	3798185
1	12564127	12638964	0	P2RX1	17	3799886	3819794
1	12564127	12638964	0	ATP2A3	17	3827169	3867736
1	12564127	12638964	0	ZZEF1	17	3907739	4046314
1	12564127	12638964	0	RNA5SP434	17	3960050	3960170
1	12564127	12638964	0	CYB5D2	17	4046462	4090605
1	12564127	12638964	0	RYKP1	17	4125386	4127123
1	3218610	12019403	0	MYBBP1A	17	4442192	4458926
1	3218610	12019403	0	GGT6	17	4460222	4464113
1	3218610	12019403	0	TXNP4	17	4475501	4475810
1	3218610	12019403	0	SMTNL2	17	4487294	4511614
1	3218610	12019403	0	RNU6-955P	17	4523044	4523147
1	3218610	12019403	0	ALOX15	17	4534197	4545589
1	3218610	12019403	0	PELP1	17	4574679	4607632
1	3218610	12019403	0	ARRB2	17	4613784	4624794
1	3218610	12019403	0	MED11	17	4634723	4636905
1	3218610	12019403	0	CXCL16	17	4636821	4643217
1	3218610	12019403	0	ZMYND15	17	4643319	4649411
1	3218610	12019403	0	TM4SF5	17	4675179	4686506
1	3218610	12019403	0	VMO1	17	4688580	4689728
1	3218610	12019403	0	GLTPD2	17	4692254	4693685
1	3218610	12019403	0	PSMB6	17	4699439	4701790
1	3218610	12019403	0	PLD2	17	4710391	4726729
1	3218610	12019403	0	MINK1	17	4736683	4801356
1	3218610	12019403	0	ATP6V0CP1	17	4760052	4760669
1	3218610	12019403	0	RN7SL171P	17	4778921	4779205
1	3218610	12019403	0	RN7SL784P	17	4786270	4786591
1	3218610	12019403	0	CHRNE	17	4801069	4806369
1	3218610	12019403	0	C17orf107	17	4802713	4806227
1	3218610	12019403	0	GP1BA	17	4835592	4838325
1	3218610	12019403	0	SLC25A11	17	4840425	4843546
1	3218610	12019403	0	RNF167	17	4843303	4848517
1	3218610	12019403	0	PFN1	17	4848947	4852356
1	3218610	12019403	0	ENO3	17	4851387	4860426
1	3218610	12019403	0	SPAG7	17	4862521	4871167
1	3218610	12019403	0	CAMTA2	17	4871287	4890960
1	3218610	12019403	0	INCA1	17	4891425	4900905
1	3218610	12019403	0	KIF1C	17	4901243	4931696
1	3218610	12019403	0	SLC52A1	17	4935895	4955304
1	3218610	12019403	0	ZFP3	17	4981543	4999669
1	3218610	12019403	0	ZNF232	17	5008836	5026411
1	3218610	12019403	0	USP6	17	5019733	5078329
1	3218610	12019403	0	ZNF594	17	5082831	5095178
1	3218610	12019403	0	SCIMP	17	5112256	5138155
1	3218610	12019403	0	RABEP1	17	5185558	5289129
1	3218610	12019403	0	NUP88	17	5264258	5323480
1	3218610	12019403	0	RPAIN	17	5322961	5336196
1	3218610	12019403	0	C1QBP	17	5336097	5352150
1	3218610	12019403	0	DHX33	17	5344232	5372380
1	3218610	12019403	0	DERL2	17	5374571	5390131
1	3218610	12019403	0	MIS12	17	5389605	5394134
1	3218610	12019403	0	NLRP1	17	5402747	5522744
1	3218610	12019403	0	RNU7-31P	17	5417529	5417590
1	14490497	14567691	0	RNU6-1264P	17	6110483	6110589
1	13922172	13944168	0	BTF3P14	17	6225733	6226548
1	21967346	21974834	0	PITPNM3	17	6354584	6459814
1	21967346	21974834	0	KIAA0753	17	6481468	6544247
1	21967346	21974834	0	RNA5SP435	17	6504264	6504371
1	21967346	21974834	0	TXNDC17	17	6544078	6547861
1	21967346	21974834	0	MED31	17	6546635	6554954
1	21967346	21974834	0	C17orf100	17	6554971	6556791
1	21967346	21974834	0	MIR4520B	17	6558759	6558828
1	21967346	21974834	0	MIR4520A	17	6558759	6558828
1	21967346	21974834	0	SLC13A5	17	6588032	6616886
1	20409374	20416794	0	RPL23AP73	17	6653037	6653507
1	20409374	20416794	0	XAF1	17	6658766	6678966
1	20441633	20564447	0	ALOX12P2	17	6757180	6857426
1	14040030	14126942	0	ALOX12	17	6899384	6914055
1	14040030	14126942	0	RNASEK	17	6915736	6917851
1	14040030	14126942	0	RNASEK-C17orf49	17	6915954	6920839
1	14040030	14126942	0	C17orf49	17	6917814	6920844
1	14040030	14126942	0	MIR497HG	17	6919137	6922978
1	14040030	14126942	0	BCL6B	17	6926339	6933609
1	22535811	22536899	0	CLEC10A	17	6977856	6983626
1	23142351	23142716	0	RPL7AP64	17	7044249	7044911
1	23142351	23142716	0	ASGR1	17	7076750	7082883
1	23377019	23513980	0	ACADVL	17	7120444	7128592
1	23377019	23513980	0	MIR324	17	7126616	7126698
1	23377019	23513980	0	DVL2	17	7128660	7137864
1	23377019	23513980	0	PHF23	17	7138347	7143041
1	23377019	23513980	0	GABARAP	17	7143333	7146089
1	23377019	23513980	0	CTDNEP1	17	7146910	7155810
1	23377019	23513980	0	ELP5	17	7154735	7163259
1	23377019	23513980	0	CLDN7	17	7163222	7167302
1	24552835	24578234	0	SLC2A4	17	7184986	7191576
1	24552835	24578234	0	YBX2	17	7191571	7197934
1	24552835	24578234	0	EIF5A	17	7210318	7215774
1	24552835	24578234	0	GPS2	17	7214643	7218883
1	24552835	24578234	0	NEURL4	17	7218947	7232712
1	24552835	24578234	0	ACAP1	17	7239848	7254797
1	24552835	24578234	0	KCTD11	17	7255208	7258258
1	24552835	24578234	0	TMEM95	17	7258442	7260538
1	24552835	24578234	0	TNK1	17	7283853	7293093
1	23539010	23540428	0	TMEM256	17	7306294	7307456
1	23539010	23540428	0	NLGN2	17	7308193	7323179
1	23539010	23540428	0	SPEM1	17	7323679	7324951
1	23539010	23540428	0	C17orf74	17	7328934	7330887
1	23539010	23540428	0	TMEM102	17	7338762	7340998
1	23539010	23540428	0	FGF11	17	7341592	7348256
1	23539010	23540428	0	CHRNB1	17	7348380	7361026
1	23539010	23540428	0	ZBTB4	17	7362685	7387582
1	23539010	23540428	0	SLC35G6	17	7384721	7386383
1	23539010	23540428	0	POLR2A	17	7387685	7417933
1	23603890	23615292	0	TNFSF13	17	7461609	7464925
1	23603890	23615292	0	SENP3	17	7465192	7475287
1	23603890	23615292	0	SENP3-EIF4A1	17	7466604	7482033
1	23603890	23615292	0	EIF4A1	17	7476024	7482323
1	23603890	23615292	0	SNORA67	17	7476144	7485342
1	23603890	23615292	0	SNORA48	17	7478031	7478165
1	23603890	23615292	0	SNORD10	17	7480129	7480270
1	23603890	23615292	0	CD68	17	7482785	7485429
1	23603890	23615292	0	MPDU1	17	7486847	7496107
1	23603890	23615292	0	SOX15	17	7491496	7493488
1	23603890	23615292	0	FXR2	17	7494548	7518189
1	23603890	23615292	0	SHBG	17	7517382	7536700
1	23603890	23615292	0	SAT2	17	7529552	7531194
1	24003383	24385330	0	WRAP53	17	7589389	7606820
1	24003383	24385330	0	EFNB3	17	7608520	7614696
1	20867950	20891278	0	RPL29P2	17	7657638	7658294
1	22648411	22709433	0	KDM6B	17	7743222	7758114
1	22648411	22709433	0	TMEM88	17	7758383	7759417
1	21685445	21857248	0	SCARNA21	17	7809440	7809578
1	14439209	14461878	0	KCNAB3	17	7825177	7833121
1	14439209	14461878	0	TRAPPC1	17	7833663	7835441
1	14439209	14461878	0	CNTROB	17	7835419	7853236
1	12357088	12561275	0	GUCY2D	17	7905912	7923657
1	12639168	12653199	0	ALOX15B	17	7942335	7952452
1	12639168	12653199	0	ALOX12B	17	7975954	7991021
1	12639168	12653199	0	MIR4314	17	7991374	7991465
1	12639168	12653199	0	ALOXE3	17	7999218	8022365
1	12639168	12653199	0	HES7	17	8023908	8027410
1	12639168	12653199	0	PER1	17	8043790	8059824
1	12639168	12653199	0	VAMP2	17	8062467	8066864
1	12639168	12653199	0	TMEM107	17	8076555	8079717
1	12639168	12653199	0	SNORD118	17	8076772	8076905
1	12639168	12653199	0	C17orf59	17	8091652	8093564
1	12134747	12164137	0	LINC00324	17	8123960	8127361
1	12134747	12164137	0	CTC1	17	8130191	8151362
1	12134747	12164137	0	PFAS	17	8150936	8173809
1	12134747	12164137	0	SLC25A35	17	8191081	8198661
1	12134747	12164137	0	RANGRF	17	8191815	8193410
1	12134747	12164137	0	ARHGEF15	17	8213559	8225829
1	12134747	12164137	0	ODF4	17	8243182	8249364
1	12134747	12164137	0	KRBA2	17	8271955	8280029
1	12134747	12164137	0	RPL26	17	8280838	8286531
1	12134747	12164137	0	RNF222	17	8294022	8301144
1	12134747	12164137	0	NDEL1	17	8316449	8393729
1	12134747	12164137	0	MYH10	17	8377523	8534079
1	12134747	12164137	0	RNU7-43P	17	8414443	8414506
1	12134747	12164137	0	RN7SL129P	17	8450235	8450526
1	12134747	12164137	0	CCDC42	17	8633252	8648537
1	12134747	12164137	0	SPDYE4	17	8656424	8661877
1	12134747	12164137	0	MFSD6L	17	8700436	8702667
1	12134747	12164137	0	PIK3R6	17	8706041	8770994
1	12134747	12164137	0	PIK3R5	17	8782233	8869029
1	12134747	12164137	0	NTN1	17	8924859	9147317
1	12134747	12164137	0	STX8	17	9153788	9479908
1	12134747	12164137	0	WDR16	17	9479944	9546776
1	12134747	12164137	0	RPL19P18	17	9493219	9493799
1	12134747	12164137	0	USP43	17	9548015	9633008
1	12134747	12164137	0	DHRS7C	17	9674751	9694614
1	12134747	12164137	0	GLP2R	17	9725523	9795419
1	12134747	12164137	0	NPM1P45	17	9756065	9756623
1	12134747	12164137	0	RCVRN	17	9799637	9808938
1	12134747	12164137	0	GAS7	17	9813926	10101868
1	12134747	12164137	0	RPS27AP1	17	10162079	10162549
1	12134747	12164137	0	MYH13	17	10201401	10276447
1	12134747	12164137	0	MYH8	17	10293639	10325267
1	12134747	12164137	0	MYH4	17	10346607	10372876
1	12134747	12164137	0	MYH1	17	10395624	10421860
1	12134747	12164137	0	MYH2	17	10424465	10453274
1	12134747	12164137	0	MYH3	17	10531843	10560626
1	12134747	12164137	0	SCO1	17	10583654	10601692
1	12134747	12164137	0	ADPRM	17	10600911	10614550
1	12134747	12164137	0	TMEM220	17	10602332	10633633
1	12134747	12164137	0	MAGOH2	17	10619319	10619828
1	12134747	12164137	0	LINC00675	17	10698230	10707416
1	12134747	12164137	0	PIRT	17	10725792	10741762
1	12134747	12164137	0	RNU6-1065P	17	10761216	10761321
1	12134747	12164137	0	RPL15P21	17	10763852	10764779
1	12134747	12164137	0	RN7SL601P	17	11060772	11061062
1	12134747	12164137	0	SHISA6	17	11144580	11467380
1	12134747	12164137	0	DNAH9	17	11501748	11873065
1	12134747	12164137	0	ZNF18	17	11880756	11900827
1	12134747	12164137	0	RPL21P122	17	11901670	11924825
1	12134747	12164137	0	MAP2K4	17	11924141	12047147
1	12134747	12164137	0	RNU11-2P	17	11939813	11939954
1	12134747	12164137	0	MIR744	17	11985216	11985313
1	12134747	12164137	0	LINC00670	17	12453099	12546171
1	12134747	12164137	0	MYOCD	17	12569207	12672266
1	12134747	12164137	0	ARHGAP44	17	12692856	12894960
1	12134747	12164137	0	MIR1269B	17	12820585	12820659
1	12134747	12164137	0	RN7SL550P	17	12875869	12876142
1	12134747	12164137	0	ELAC2	17	12895708	12921504
1	12134747	12164137	0	HS3ST3A1	17	13399006	13505244
1	12134747	12164137	0	MIR548H3	17	13446846	13446963
1	12134747	12164137	0	COX10-AS1	17	13659795	13972812
1	12134747	12164137	0	CDRT15P1	17	13927831	13928805
1	12134747	12164137	0	COX10	17	13972813	14111994
1	12134747	12164137	0	CDRT15	17	14138990	14140179
1	12134747	12164137	0	HS3ST3B1	17	14204400	14252721
1	12134747	12164137	0	RPS18P12	17	14608393	14608851
1	12134747	12164137	0	RPL23AP76	17	14851058	14851515
1	12134747	12164137	0	CDRT7	17	14934292	14935274
1	12134747	12164137	0	CDRT8	17	15008554	15009504
1	12134747	12164137	0	PMP22	17	15133095	15168643
1	12134747	12164137	0	MIR4731	17	15154944	15155013
1	12134747	12164137	0	TEKT3	17	15207128	15244958
1	12134747	12164137	0	RNU6-799P	17	15214662	15214768
1	12134747	12164137	0	RN7SL792P	17	15311701	15312003
1	12134747	12164137	0	CDRT4	17	15339332	15406922
1	12134747	12164137	0	TVP23C-CDRT4	17	15339338	15466875
1	12134747	12164137	0	TVP23C	17	15341205	15466909
1	12134747	12164137	0	RPL9P2	17	15346953	15347505
1	12134747	12164137	0	CDRT1	17	15468798	15522826
1	12134747	12164137	0	TRIM16	17	15531274	15587625
1	12134747	12164137	0	ZNF29P	17	15578790	15578957
1	12134747	12164137	0	ZNF286A	17	15603006	15648092
1	12134747	12164137	0	UBE2SP1	17	15607546	15608214
1	12134747	12164137	0	TBC1D26	17	15635561	15649476
1	12134747	12164137	0	CDRT15P2	17	15668017	15668978
1	12134747	12164137	0	ZSWIM5P1	17	15672031	15674740
1	12134747	12164137	0	RNA5SP436	17	15685655	15685769
1	12134747	12164137	0	IL6STP1	17	15686602	15687621
1	12134747	12164137	0	MEIS3P1	17	15689932	15690889
1	12134747	12164137	0	ADORA2B	17	15848231	15879060
1	12134747	12164137	0	ZSWIM7	17	15879874	15903031
1	12134747	12164137	0	TTC19	17	15902694	15948329
1	12134747	12164137	0	NCOR1	17	15932471	16121499
1	12134747	12164137	0	RPLP1P11	17	15947935	15948275
1	12134747	12164137	0	RNU6-314P	17	16002018	16002121
1	12134747	12164137	0	RNU6-862P	17	16041082	16041186
1	12134747	12164137	0	RN7SL442P	17	16095146	16095466
1	12134747	12164137	0	PIGL	17	16120505	16252115
1	12134747	12164137	0	MIR1288	17	16185328	16185402
1	12134747	12164137	0	CENPV	17	16245848	16256970
1	12134747	12164137	0	UBB	17	16284112	16286059
1	12134747	12164137	0	FTLP12	17	16294748	16295196
1	12134747	12164137	0	TRPV2	17	16318856	16340317
1	12134747	12164137	0	FAM211A-AS1	17	16342136	16381992
1	12134747	12164137	0	FAM211A	17	16344891	16395467
1	12134747	12164137	0	ZNF287	17	16454701	16472520
1	12134747	12164137	0	ZNF624	17	16524051	16557170
1	12134747	12164137	0	NEK4P2	17	16569421	16570432
1	12134747	12164137	0	RNASEH1P2	17	16586752	16587541
1	12134747	12164137	0	CCDC144A	17	16592851	16707767
1	12134747	12164137	0	RNU6-405P	17	16595112	16595221
1	12134747	12164137	0	RN7SL620P	17	16613373	16613673
1	12134747	12164137	0	UPF3AP1	17	16648945	16650075
1	12134747	12164137	0	USP32P1	17	16689803	16707769
1	12134747	12164137	0	SRP68P1	17	16690549	16691455
1	12134747	12164137	0	FAM106CP	17	16692215	16692721
1	12134747	12164137	0	KRT16P2	17	16733313	16736147
1	12134747	12164137	0	KRT17P1	17	16744057	16749197
1	12134747	12164137	0	COTL1P1	17	16757249	16757623
1	12134747	12164137	0	TBC1D27	17	16826229	16838153
1	12134747	12164137	0	TNFRSF13B	17	16832849	16875432
1	12134747	12164137	0	MPRIP	17	16945859	17120993
1	12134747	12164137	0	MPRIP-AS1	17	16979352	16981066
1	12134747	12164137	0	RNU6-767P	17	17073397	17073503
1	12134747	12164137	0	RN7SL775P	17	17081729	17082020
1	12134747	12164137	0	PLD6	17	17104309	17109629
1	12134747	12164137	0	FLCN	17	17115526	17140502
1	12134747	12164137	0	COPS3	17	17150141	17184607
1	12134747	12164137	0	NT5M	17	17206649	17250977
1	12134747	12164137	0	RPL13P12	17	17286691	17287326
1	12134747	12164137	0	TSEN15P1	17	17359741	17360573
1	12134747	12164137	0	MED9	17	17380300	17396540
1	12134747	12164137	0	RASD1	17	17397751	17399709
1	12134747	12164137	0	PEMT	17	17408877	17495022
1	12134747	12164137	0	RNU6-468P	17	17481945	17482053
1	12134747	12164137	0	SMCR2	17	17577340	17581002
1	12134747	12164137	0	RAI1	17	17584787	17714767
1	12134747	12164137	0	RAI1-AS1	17	17662468	17674135
1	12134747	12164137	0	SMCR5	17	17680000	17682843
1	12134747	12164137	0	SREBF1	17	17713713	17740325
1	12134747	12164137	0	MIR33B	17	17717150	17717245
1	12134747	12164137	0	TOM1L2	17	17746828	17875736
1	12134747	12164137	0	LRRC48	17	17876127	17920203
1	12134747	12164137	0	ATPAF2	17	17880723	17942523
1	12134747	12164137	0	GID4	17	17942606	17971718
1	12134747	12164137	0	DRG2	17	17991200	18011285
1	12134747	12164137	0	MYO15A	17	18012020	18083116
1	12134747	12164137	0	ALKBH5	17	18086392	18113268
1	12134747	12164137	0	LLGL1	17	18128901	18148189
1	12134747	12164137	0	FLII	17	18148150	18162230
1	12134747	12164137	0	MIEF2	17	18163848	18169866
1	12134747	12164137	0	TOP3A	17	18174742	18218321
1	12134747	12164137	0	RPL7AP65	17	18215218	18215965
1	12134747	12164137	0	RPL21P121	17	18216074	18216847
1	12134747	12164137	0	SMCR8	17	18218624	18226517
1	12134747	12164137	0	SHMT1	17	18231187	18266856
1	12134747	12164137	0	EVPLL	17	18280976	18292961
1	12134747	12164137	0	TBC1D3P4	17	18296794	18304275
1	12134747	12164137	0	YWHAEP2	17	18321509	18321620
1	12134747	12164137	0	KRT17P2	17	18330175	18335162
1	12134747	12164137	0	KRT16P1	17	18335365	18346209
1	12134747	12164137	0	KRT16P4	17	18353558	18379234
1	12134747	12164137	0	TNPO1P2	17	18363705	18366369
1	12134747	12164137	0	LGALS9C	17	18380051	18398259
1	12134747	12164137	0	NOS2P2	17	18400886	18404348
1	12134747	12164137	0	USP32P2	17	18414576	18429244
1	12134747	12164137	0	FAM106A	17	18427880	18430160
1	12134747	12164137	0	SRP68P2	17	18430871	18431775
1	12134747	12164137	0	CCDC144B	17	18441117	18528930
1	12134747	12164137	0	RN7SL639P	17	18508369	18508669
1	12134747	12164137	0	TBC1D28	17	18538319	18565263
1	12134747	12164137	0	ZNF286B	17	18561742	18585575
1	12134747	12164137	0	FOXO3B	17	18574259	18576186
1	12134747	12164137	0	UBE2SP2	17	18580574	18581070
1	12134747	12164137	0	TRIM16L	17	18601311	18639431
1	12134747	12164137	0	FBXW10	17	18647326	18682662
1	12134747	12164137	0	TVP23B	17	18684308	18710027
1	12134747	12164137	0	PRPSAP2	17	18743398	18834581
1	12134747	12164137	0	RN7SL627P	17	18743931	18744231
1	12134747	12164137	0	SLC5A10	17	18853658	18925908
1	12134747	12164137	0	FAM83G	17	18872102	18908117
1	12134747	12164137	0	GRAP	17	18923986	18950950
1	12134747	12164137	0	SNORD3B-1	17	18965225	18965807
1	12134747	12164137	0	SNORD3B-2	17	18966762	18967449
1	12134747	12164137	0	KYNUP2	17	18985750	18988147
1	12134747	12164137	0	SNORD3D	17	19015313	19015949
1	12134747	12164137	0	GRAPL	17	19030782	19062489
1	12134747	12164137	0	KYNUP1	17	19070209	19072981
1	12134747	12164137	0	SNORD3A	17	19091329	19092027
1	12134747	12164137	0	SNORD3C	17	19092978	19093558
1	12134747	12164137	0	KYNUP3	17	19111897	19114672
1	12134747	12164137	0	EPN2	17	19118928	19240028
1	12134747	12164137	0	EPN2-AS1	17	19199909	19209574
1	12134747	12164137	0	B9D1	17	19240867	19281495
1	12134747	12164137	0	MIR1180	17	19247819	19247887
1	12134747	12164137	0	MAPK7	17	19281034	19286857
1	12134747	12164137	0	MFAP4	17	19286755	19290553
1	12134747	12164137	0	RNF112	17	19314438	19320589
1	12134747	12164137	0	RPS2P46	17	19349246	19350169
1	12134747	12164137	0	SLC47A1	17	19398698	19482347
1	12134747	12164137	0	RPL17P43	17	19400256	19400841
1	12134747	12164137	0	SNORA59B	17	19460524	19461224
1	12134747	12164137	0	MTND1P14	17	19505572	19506521
1	12134747	12164137	0	TRNAQ41P	17	19506587	19506658
1	12134747	12164137	0	MTND2P12	17	19507110	19508361
1	12134747	12164137	0	ALDH3A2	17	19551449	19580911
1	12134747	12164137	0	SLC47A2	17	19581601	19622292
1	12134747	12164137	0	ALDH3A1	17	19641297	19652256
1	12134747	12164137	0	ULK2	17	19674142	19771249
1	12134747	12164137	0	AKAP10	17	19807615	19881656
1	12134747	12164137	0	SPECC1	17	19912657	20222339
1	12134747	12164137	0	KCTD9P1	17	20015137	20016303
1	12134747	12164137	0	RNU6-258P	17	20029701	20029801
1	12134747	12164137	0	RNU6-1057P	17	20193570	20193671
1	12134747	12164137	0	CCDC144CP	17	20224477	20306870
1	12134747	12164137	0	RN7SL17P	17	20244056	20244356
1	12134747	12164137	0	UPF3AP2	17	20278682	20280153
1	12134747	12164137	0	USP32P3	17	20318860	20334321
1	12134747	12164137	0	SRP68P3	17	20319105	20320010
1	12134747	12164137	0	FAM106B	17	20320741	20322363
1	12134747	12164137	0	NOS2P3	17	20339650	20350557
1	12134747	12164137	0	LGALS9B	17	20352708	20370852
1	12134747	12164137	0	YWHAEP3	17	20394636	20394756
1	12134747	12164137	0	KRT16P5	17	20396947	20397468
1	12134747	12164137	0	KRT16P3	17	20404826	20415670
1	12134747	12164137	0	TBC1D3P3	17	20446794	20454276
1	12134747	12164137	0	COTL1P2	17	20467851	20468202
1	12134747	12164137	0	CDRT15L2	17	20483037	20484224
1	12134747	12164137	0	ZSWIM5P2	17	20487071	20494493
1	12134747	12164137	0	MEIS3P2	17	20492371	20494013
1	12134747	12164137	0	RNFT1P3	17	20646646	20657814
1	12134747	12164137	0	HNRNPA1P19	17	20674371	20674740
1	12134747	12164137	0	OLA1P2	17	20678955	20680218
1	12134747	12164137	0	SCDP1	17	20687958	20689038
1	12134747	12164137	0	ABHD17AP6	17	20717933	20747570
1	12134747	12164137	0	CCDC144NL	17	20739760	20799453
1	12134747	12164137	0	RNU6-1178P	17	20797845	20797951
1	12134747	12164137	0	RNASEH1P1	17	20805252	20805993
1	12134747	12164137	0	USP22	17	20902910	20947073
1	12134747	12164137	0	DHRS7B	17	21026677	21096578
1	12134747	12164137	0	TMEM11	17	21100593	21117937
1	12134747	12164137	0	RN7SL426P	17	21132649	21132941
1	12134747	12164137	0	C17orf103	17	21142183	21156722
1	12134747	12164137	0	MAP2K3	17	21187984	21218552
1	12134747	12164137	0	KCNJ12	17	21279509	21323179
1	12134747	12164137	0	PDLIM1P2	17	21348145	21348751
1	12134747	12164137	0	RPL21P120	17	21407884	21408385
1	12134747	12164137	0	C17orf51	17	21428051	21477722
1	12134747	12164137	0	NCOR1P2	17	21536014	21544603
1	12134747	12164137	0	UBBP4	17	21729601	21731762
1	12134747	12164137	0	FTLP13	17	21747827	21748211
1	12134747	12164137	0	FAM27L	17	21825297	21826499
1	12134747	12164137	0	MTRNR2L1	17	22022437	22023991
1	12134747	12164137	0	MTND1P15	17	22024064	22025022
1	12134747	12164137	0	TRNAS30P	17	22028179	22028247
1	12134747	12164137	0	MTATP6P3	17	22029260	22029935
1	12134747	12164137	0	PDLIM1P3	17	25329687	25330285
1	12134747	12164137	0	VN1R71P	17	25384425	25385247
1	12134747	12164137	0	TUFMP1	17	25409716	25411062
1	12134747	12164137	0	RPL34P31	17	25601133	25601503
1	12134747	12164137	0	RPS16P8	17	25607508	25607938
1	12134747	12164137	0	MIR4522	17	25620936	25621022
1	12134747	12164137	0	WSB1	17	25621102	25640657
1	12134747	12164137	0	TBC1D3P5	17	25744716	25758649
1	12134747	12164137	0	KSR1	17	25783670	25953461
1	12134747	12164137	0	ITM2BP1	17	25939614	25940277
1	12134747	12164137	0	LGALS9	17	25956824	25976586
1	12134747	12164137	0	NOS2P1	17	25978360	25992738
1	12134747	12164137	0	RN7SL576P	17	26029938	26030241
1	12134747	12164137	0	NOS2	17	26083792	26127525
1	12134747	12164137	0	LYRM9	17	26205340	26221778
1	12134747	12164137	0	NLK	17	26368763	26523407
1	12134747	12164137	0	RPS29P22	17	26443265	26443432
1	12134747	12164137	0	PYY2	17	26553589	26555091
1	12134747	12164137	0	PPY2	17	26574470	26575315
1	12134747	12164137	0	KRT18P55	17	26603012	26644809
1	12134747	12164137	0	TMEM97	17	26646121	26655707
1	12134747	12164137	0	IFT20	17	26655352	26662515
1	12134747	12164137	0	TNFAIP1	17	26662628	26674035
1	12134747	12164137	0	POLDIP2	17	26673659	26684545
1	12134747	12164137	0	TMEM199	17	26684604	26708716
1	12134747	12164137	0	MIR4723	17	26687677	26687757
1	12134747	12164137	0	VTN	17	26691290	26700110
1	12134747	12164137	0	SEBOX	17	26691290	26700110
1	12134747	12164137	0	SARM1	17	26691378	26728065
1	12134747	12164137	0	SLC46A1	17	26721661	26734215
1	12134747	12164137	0	H3F3BP2	17	26743940	26744510
1	12134747	12164137	0	RPS7P1	17	26794814	26795460
1	12134747	12164137	0	SLC13A2	17	26800311	26824799
1	12134747	12164137	0	FOXN1	17	26833261	26865914
1	12134747	12164137	0	UNC119	17	26873725	26879686
1	12134747	12164137	0	PIGS	17	26880401	26898890
1	12134747	12164137	0	ALDOC	17	26900133	26904282
1	12134747	12164137	0	SPAG5	17	26904588	26926297
1	12134747	12164137	0	SPAG5-AS1	17	26925808	26944393
1	12134747	12164137	0	KIAA0100	17	26941458	26972472
1	12134747	12164137	0	SDF2	17	26975374	26989207
1	12134747	12164137	0	RPS12P28	17	26982575	26983001
1	12134747	12164137	0	SUPT6H	17	26989109	27029697
1	12134747	12164137	0	PROCA1	17	27030215	27038872
1	12134747	12164137	0	RAB34	17	27041299	27045447
1	12134747	12164137	0	RPL23A	17	27046411	27051377
1	12134747	12164137	0	SNORD42B	17	27047568	27047634
1	12134747	12164137	0	SNORD4A	17	27049600	27049671
1	12134747	12164137	0	SNORD42A	17	27050447	27050510
1	12134747	12164137	0	SNORD4B	17	27050700	27050771
1	12134747	12164137	0	TLCD1	17	27051366	27054953
1	12134747	12164137	0	NEK8	17	27052915	27070473
1	12134747	12164137	0	TRAF4	17	27071002	27077974

## Sheet: Poor_better table 4 (DGE)
Symbol	logFC	logCPM	F	PValue	FDR
SPRR1A	2.76183	5.60881	2109.33	0	0
IL1A	1.5239	5.64203	2099.19	0	0
SPRR2A	3.17408	5.44286	1979.52	1.72922976044436e-322	8.58448940962083e-319
CRCT1	3.26582	5.07278	1919.16	5.68750893426156e-315	2.11760176394893e-311
PGLYRP3	3.23487	5.02174	1853.86	1.00407e-306	2.99071e-303
SPRR3	2.56058	5.61066	1815.3	8.54608e-302	2.12128e-298
PI3	1.47821	6.0594	1773.91	1.85601e-296	3.9488e-293
SPRR1B	2.45899	5.70717	1733.03	3.87474e-291	7.21332e-288
CYP4F3	1.52937	5.60115	1682.14	1.89173e-284	3.1304e-281
SPRR2E	3.48012	5.20714	1672.88	3.18697e-283	4.74636e-280
LCE3D	3.79136	4.8559	1643.33	2.71425e-279	3.67485e-276
LCE3E	3.79056	4.68422	1642.97	3.03347e-279	3.76479e-276
AADAC	2.17974	5.30999	1627.43	3.6425e-277	4.1729e-274
UGT1A7	3.48575	4.82923	1582.29	4.38664e-271	4.66644e-268
GPR115	1.42888	5.72099	1579.09	1.18932e-270	1.18083e-267
CYP2C18	2.13944	5.42983	1572.83	8.42174e-270	7.83906e-267
C10orf99	2.59298	5.39717	1570.54	1.72353e-269	1.50992e-266
SERPINB2	1.60031	5.69085	1537.74	5.11754e-265	4.2342e-262
PTPRH	0.994118	5.83264	1525.57	2.38043e-263	1.86588e-260
SPRR2D	2.69145	5.42744	1523.92	4.00855e-263	2.98496e-260
DEFB103B	3.65332	4.57707	1521.96	7.45751e-263	5.2888e-260
CA9	1.34859	5.92731	1515.12	6.5521e-262	4.43547e-259
MMP1	0.982124	6.2033	1487.92	3.73499e-258	2.41848e-255
SERPINB13	2.78724	5.35988	1486.93	5.09506e-258	3.1617e-255
KPRP	3.22357	4.76951	1476.3	1.52033e-256	9.0569e-254
SPRR4	3.43349	4.64427	1452.9	2.76954e-253	1.58641e-250
UGT1A10	2.9527	5.18476	1446.82	1.96542e-252	1.08411e-249
SPRR2B	3.53092	4.75496	1441.33	1.15604e-251	5.93685e-249
SPRR2G	3.3214	4.9392	1408.86	4.28538e-247	1.99444e-244
AKR1B10	1.536	5.90221	1393.1	7.33405e-245	3.30988e-242
LOC728606	-1.8287	5.23254	1376.11	1.8976e-242	8.31202e-240
ADH7	2.94882	5.16891	1369.46	1.67955e-241	7.14673e-239
KRT16	1.30167	6.21526	1354.03	2.71634e-239	1.12373e-236
PADI1	1.61209	5.47648	1336.89	7.80379e-237	3.14113e-234
SERPINB3	2.04481	5.64877	1294.63	1.01416e-230	3.97471e-228
KRT6A	1.39857	6.27661	1287.59	1.07565e-229	4.10759e-227
FAM83C	1.88834	5.45436	1286.85	1.36931e-229	5.0983e-227
ALDH3A1	0.933618	6.02989	1273.65	1.1621e-227	4.22126e-225
SERPINB4	2.08182	5.45734	1259.2	1.51191e-225	5.23648e-223
PCGEM1	-3.3233	4.32444	1255.83	4.73169e-225	1.60157e-222
FAM83A	1.13703	6.03207	1229.15	4.06532e-221	1.34544e-218
TMPRSS11D	2.39909	5.25483	1211.74	1.54034e-218	4.88092e-216
LY6D	1.63092	5.8595	1201.31	5.52673e-217	1.64619e-214
LYPD2	2.40115	5.02859	1184.72	1.64808e-214	4.81272e-212
KRT6C	1.68787	5.89206	1169.77	2.88852e-212	8.27282e-210
S100A12	1.49117	5.34854	1162.93	3.06638e-211	8.45697e-209
ANXA8L2	1.04773	6.02413	1145.14	1.48552e-208	3.88138e-206
ANKRD30A	-3.03224	4.50321	1144.82	1.6527e-208	4.24374e-206
KLK9	2.45707	5.01785	1141.62	5.04837e-208	1.27433e-205
ANXA10	2.46785	5.06962	1127.51	6.95434e-206	1.72618e-203
UPK1B	1.72558	5.63921	1122.4	4.17848e-205	1.02017e-202
SPRR2F	2.58971	4.93892	1114.6	6.40687e-204	1.53899e-201
GBP6	1.18007	5.79185	1113.65	8.98653e-204	2.12439e-201
CLUL1	-0.904689	5.64862	1112.95	1.14304e-203	2.65989e-201
IL1F9	2.07882	5.20252	1112.87	1.17867e-203	2.70061e-201
ATP10B	0.980592	5.88179	1086.53	1.27144e-199	2.66699e-197
ANXA8	0.981154	6.16031	1074.94	7.70792e-198	1.57252e-195
GDEP	-3.05825	4.38634	1067.31	1.15605e-196	2.32663e-194
PLA2G4E	2.31828	5.00349	1064.43	3.22232e-196	6.39867e-194
RPTN	2.62641	4.8312	1049.56	6.4599e-194	1.26588e-191
UCN2	0.977603	5.5846	1045.48	2.77702e-193	5.3712e-191
TMPRSS11B	2.94713	4.5188	1034.67	1.33297e-191	2.54512e-189
PGLYRP4	1.80959	5.21724	1021.79	1.36607e-189	2.5753e-187
TARP	-1.0885	5.65711	1018.48	4.50661e-189	8.38962e-187
UGT1A1	2.30703	4.99306	1017.24	7.04601e-189	1.29551e-186
KRT6B	1.3319	6.12589	1005.63	4.6769e-187	8.49428e-185
MYEOV	0.948638	5.77337	999.805	3.8307e-186	6.87358e-184
FAM25A	2.45783	4.94139	986.819	4.26339e-184	7.55888e-182
PRSS3	1.15536	5.71938	974.199	4.22255e-182	7.3984e-180
FMO9P	2.52413	4.65317	972.495	7.8635e-182	1.36176e-179
FGFBP1	1.23025	5.91811	960.266	6.90032e-180	1.15468e-177
KLK2	-1.7954	5.38557	935.156	6.99986e-176	1.15832e-173
GJB4	1.00812	5.77199	933.884	1.11919e-175	1.83166e-173
UGT1A6	1.39633	5.82775	924.473	3.63343e-174	5.81857e-172
LOC286002	-1.4292	5.39288	923.8	4.64575e-174	7.36055e-172
GLYATL1	-1.43118	5.34527	916.158	7.87527e-173	1.23459e-170
S100A7A	2.36349	5.15193	914.686	1.3597e-172	2.10938e-170
DEFB4A	2.62431	4.65676	911.415	4.57829e-172	7.02932e-170
GSDMC	1.00149	5.75094	910.685	6.00294e-172	9.12262e-170
SYT8	1.08047	5.77596	906.649	2.69319e-171	4.05148e-169
SBSN	1.43488	5.67339	904.206	6.69421e-171	9.96969e-169
RAET1L	1.60201	5.23766	901.676	1.71141e-170	2.52357e-168
KRTDAP	2.2432	5.2171	889.063	1.89061e-168	2.73368e-166
PADI3	1.45952	5.59769	881.712	2.95907e-167	4.23744e-165
REG3A	3.12689	4.48238	881.639	3.03887e-167	4.31027e-165
CRNN	2.43932	4.82514	879.261	7.40568e-167	1.0405e-164
FUT6	1.10661	5.62138	877.4	1.48797e-166	2.07106e-164
KLK3	-2.33171	5.22532	876.02	2.4961e-166	3.44208e-164
TMPRSS11A	2.1659	5.02923	862.46	4.07963e-164	5.42481e-162
EREG	1.1552	5.62046	860.778	7.68416e-164	1.01274e-161
CLDN18	1.46004	5.32403	854.408	8.48867e-163	1.07137e-160
CXCL6	1.05781	5.69126	845.318	2.63492e-161	3.29764e-159
IGFL1	1.59538	5.38864	843.306	5.64501e-161	7.00593e-159
C1orf64	-1.8654	5.07063	840.809	1.45348e-160	1.78898e-158
CHRNA2	-1.94692	4.93975	828.659	1.46355e-158	1.78661e-156
S100A7	1.84728	5.56999	820.923	2.78939e-157	3.32339e-155
DNTT	-2.40983	4.50598	820.203	3.6603e-157	4.32642e-155
PAPL	1.4687	5.24164	819.954	4.02479e-157	4.71978e-155
SOX21	1.33725	5.54434	817.082	1.20371e-156	1.40053e-154
PRAC	-2.62071	4.67137	812.602	6.659e-156	7.68778e-154
GPX2	0.9579	6.15891	812.191	7.8113e-156	8.94874e-154
RHCG	1.24154	5.84022	812.066	8.19224e-156	9.24296e-154
KRT78	1.69522	5.21721	809.63	2.07347e-155	2.30449e-153
ARL14	1.32128	5.43648	809.474	2.20096e-155	2.42807e-153
HEPHL1	1.26312	5.43795	802.409	3.28911e-154	3.57552e-152
CUX2	-1.11971	5.48454	798.542	1.44912e-153	1.5639e-151
DPPA5	-2.61252	4.31856	779.288	2.38829e-150	2.52261e-148
CAPNS2	1.35262	5.47541	777.455	4.8448e-150	5.04571e-148
DQX1	0.939183	5.65487	776.922	5.95202e-150	6.15579e-148
CLCA4	1.61691	5.34646	770.461	7.22812e-149	7.37318e-147
GJB6	1.00694	5.99502	769.213	1.17435e-148	1.18977e-146
PCSK9	0.935779	5.86421	769.033	1.25933e-148	1.26725e-146
UCA1	1.1856	5.61938	752.403	7.96178e-146	7.90499e-144
SOX2	0.986345	5.92888	751.795	1.01071e-145	9.96855e-144
LASS3	1.27125	5.57646	748.093	4.26036e-145	4.17431e-143
PLA2G2F	1.7396	5.17199	741.639	5.27173e-144	5.09817e-142
UGT1A9	1.77303	5.32375	739.182	1.37543e-143	1.32157e-141
INS	3.03196	4.40823	731.555	2.71152e-142	2.58863e-140
ROS1	1.58927	5.15016	731.258	3.04619e-142	2.88962e-140
BTBD16	1.43089	5.04477	727.828	1.16692e-141	1.09302e-139
WNT7A	1.16364	5.57281	724.96	3.59106e-141	3.3426e-139
LOC145837	-0.940246	5.42237	721.954	1.16809e-140	1.07385e-138
IVL	1.47202	5.71201	717.063	7.9917e-140	7.25734e-138
UGT1A8	2.11577	4.791	712.605	4.60544e-139	4.08267e-137
CLCNKA	-0.969614	5.37024	709.887	1.34302e-138	1.18352e-136
CELA2A	2.62677	4.22166	676.433	7.59146e-133	6.35166e-131
CNGB1	1.168	5.34142	673.612	2.3335e-132	1.92005e-130
SULT1E1	1.47968	5.21988	670.863	6.97877e-132	5.7107e-130
KRT13	1.07147	6.05951	669.416	1.24506e-131	1.00776e-129
REG1B	2.6863	4.3698	669.122	1.39695e-131	1.12458e-129
FBN3	-1.14538	5.64079	663.326	1.41491e-130	1.11493e-128
CEACAM5	1.12035	5.96431	663.313	1.42244e-130	1.11497e-128
KLK4	-1.19295	5.56455	662.566	1.91399e-130	1.49241e-128
THRSP	-1.41769	5.2379	662.511	1.95615e-130	1.51734e-128
RAG2	-2.27025	4.36416	659.732	5.94177e-130	4.53799e-128
DMBT1	1.11108	5.65988	655.196	3.65387e-129	2.73452e-127
SERPINB7	1.1987	5.50385	647.97	6.61929e-128	4.88025e-126
KRT4	1.28617	5.64164	643.741	3.62632e-127	2.63448e-125
PTPRZ1	0.995968	5.92956	643.453	4.07053e-127	2.94283e-125
A2ML1	1.06797	5.88174	637.648	4.20865e-126	3.028e-124
AKR1B15	1.4375	5.2319	637.522	4.41951e-126	3.16441e-124
RNASE7	1.15446	5.44692	636.093	7.85899e-126	5.57352e-124
WFDC5	1.6317	5.17897	635.907	8.47125e-126	5.97926e-124
DSG3	1.15866	5.99166	627.978	2.07915e-124	1.44695e-122
HSD17B2	1.07635	5.65482	615.796	2.87354e-122	1.94526e-120
PEBP4	-1.15763	5.42174	615.77	2.90217e-122	1.95575e-120
DIO1	-1.03103	5.33427	603.507	4.22865e-120	2.76216e-118
CLCA2	1.05394	5.94978	601.233	1.06912e-119	6.92281e-118
SLC27A6	-0.934194	5.62714	584.936	8.28921e-117	5.1438e-115
SOST	1.51204	4.94759	581.264	3.73091e-116	2.26794e-114
PRDM14	-2.24833	4.24084	581.076	4.02957e-116	2.43953e-114
PDX1	1.81717	4.94667	580.866	4.39171e-116	2.64801e-114
TSHR	-1.0491	5.50285	580.312	5.51212e-116	3.31016e-114
BAAT	1.15704	5.053	572.952	1.13092e-114	6.65721e-113
TMEM40	0.969059	5.754	560.672	1.77769e-112	1.02221e-110
SLC13A5	1.04486	5.3608	556.625	9.43722e-112	5.385e-110
ZNF676	-1.07607	5.32019	556.453	1.01306e-111	5.75859e-110
DPPA3	-2.23448	4.35323	554.247	2.52111e-111	1.42223e-109
MAGEA6	1.84279	5.18042	549.83	1.56719e-110	8.74163e-109
CELA2B	2.23759	4.17598	549.356	1.90739e-110	1.05995e-108
GDPD2	1.09438	5.4577	546.348	6.63011e-110	3.64362e-108
TRPC5	-1.68471	4.70631	544.347	1.51999e-109	8.29202e-108
DSG1	1.20695	5.47859	541.982	4.05521e-109	2.20417e-107
LGALS7	0.982168	5.76595	539.744	1.02828e-108	5.5286e-107
ALOX12B	0.97354	5.37742	539.671	1.05826e-108	5.66932e-107
FABP6	1.09362	5.45389	538.015	2.10566e-108	1.11999e-106
C10orf27	-1.87655	4.51644	536.554	3.86486e-108	2.04837e-106
ARHGAP36	-1.40861	5.08918	535.598	5.75132e-108	3.03739e-106
KLK6	0.909956	5.90706	534.248	1.00961e-107	5.27585e-106
SLURP1	1.66299	4.99843	532.888	1.77579e-107	9.24716e-106
CLDN8	-1.01679	5.70285	531.218	3.56377e-107	1.84931e-105
ATP6V1G3	-1.98808	4.163	523.965	7.32499e-106	3.71058e-104
SLC28A3	0.926144	5.60612	517.909	9.19644e-105	4.58069e-103
MAGEA3	1.84274	5.10168	514.905	3.23295e-104	1.59961e-102
GABRA3	1.30172	5.34045	513.597	5.59168e-104	2.75751e-102
DCD	-1.91754	4.03292	513.532	5.74457e-104	2.82356e-102
CBLN1	-0.902892	5.38097	510.607	1.95732e-103	9.58895e-102
TCERG1L	-1.13552	5.3927	509.258	3.44502e-103	1.68219e-101
SLC5A8	-1.48629	4.97355	508.055	5.70776e-103	2.76891e-101
C6orf221	-1.93542	4.4246	507.455	7.34121e-103	3.54976e-101
LGALS7B	1.12882	5.61044	505.581	1.61376e-102	7.72787e-101
APCS	2.25645	4.38119	504.835	2.20552e-102	1.04705e-100
SCGB2A2	-2.06703	4.66941	504.832	2.20756e-102	1.04705e-100
C1orf168	-0.958993	5.39321	499.352	2.2103e-101	1.0223e-99
SCGB1D2	-1.505	5.14937	497.544	4.73104e-101	2.16133e-99
SLC6A15	1.12574	5.47465	494.922	1.42742e-100	6.42251e-99
UNC5D	-1.29919	5.07164	494.787	1.51113e-100	6.77867e-99
CEACAM7	1.30896	5.33617	488.775	1.90784e-99	8.35689e-98
IGDCC3	-0.977494	5.35834	488.353	2.28037e-99	9.95941e-98
C6orf15	1.35088	5.13592	487.984	2.66492e-99	1.16049e-97
SLC26A3	-1.56542	4.76374	486.148	5.78828e-99	2.50596e-97
MMP3	0.974389	5.74628	482.954	2.23597e-98	9.56906e-97
TCN1	1.05024	5.61229	482.454	2.76145e-98	1.1784e-96
C1orf110	1.406	5.04524	482.123	3.17473e-98	1.34704e-96
TFF2	1.68098	4.98625	478.95	1.21614e-97	5.11636e-96
CELA3A	2.25669	4.35274	478.758	1.31944e-97	5.53533e-96
GDA	0.923398	5.75396	476.868	2.94235e-97	1.22403e-95
SYCN	2.09568	4.20644	476.829	2.98813e-97	1.23961e-95
RLN1	-0.994133	5.00307	467.903	1.32074e-95	5.34506e-94
IL1F5	1.1624	5.46544	467.384	1.64697e-95	6.6114e-94
LMAN1L	-1.47894	4.83404	467.287	1.71619e-95	6.87078e-94
FOXI2	-1.11741	5.00739	466.75	2.15614e-95	8.58593e-94
KRT75	1.3348	5.29501	466.02	2.94164e-95	1.16826e-93
GAL3ST3	-1.26334	5.26731	464.839	4.8625e-95	1.9158e-93
TDGF1	-1.04902	5.23126	460.571	2.99304e-94	1.16996e-92
PAEP	1.37892	5.04381	459.453	4.81959e-94	1.87901e-92
TRIM15	1.38924	5.03373	458.681	6.69947e-94	2.6051e-92
DNAH8	-1.09502	5.05793	456.961	1.39487e-93	5.36789e-92
OR51E2	-0.92252	5.39703	454.052	4.82822e-93	1.83436e-91
USH1G	0.967757	5.42731	453.763	5.46378e-93	2.07054e-91
MAGEA4	1.68643	5.17549	453.672	5.67956e-93	2.14685e-91
RANBP3L	-0.935136	5.36489	452.611	8.93524e-93	3.36042e-91
TPO	-1.09519	5.31391	448.884	4.39684e-92	1.64116e-90
KRT20	1.63059	4.97747	446.707	1.11598e-91	4.14472e-90
PCA3	-1.73879	4.77108	433.661	3.00971e-89	1.08009e-87
KRT1	1.14533	5.4595	433.556	3.14756e-89	1.12684e-87
GDF3	-0.997315	5.03343	433.124	3.79023e-89	1.35043e-87
PSMB11	-1.75479	4.32103	433.057	3.90108e-89	1.3866e-87
PNLIPRP1	1.99716	4.22703	429.164	2.08335e-88	7.3699e-87
SLC7A3	-1.24722	5.17296	425.152	1.17361e-87	4.13206e-86
CSF3	1.00646	5.3329	420.569	8.4792e-87	2.93676e-85
EPS8L3	1.65096	4.99162	414.059	1.41464e-85	4.79913e-84
DMRTA2	1.13748	5.2034	412.65	2.60289e-85	8.7902e-84
CDHR5	1.00176	5.21963	411.571	4.15258e-85	1.39919e-83
UGT2A3	1.8	4.62178	409.341	1.09165e-84	3.65348e-83
KCNC2	-1.59486	4.72384	407.435	2.49372e-84	8.2531e-83
DSC1	1.15977	5.14015	407.252	2.70008e-84	8.91624e-83
CASP14	1.66435	4.87601	406.202	4.25768e-84	1.39977e-82
CRYGN	-0.941299	5.16502	405.507	5.75652e-84	1.88837e-82
PYY	-1.31759	4.82883	405.081	6.92755e-84	2.26254e-82
REG1A	1.6499	5.01388	404.427	9.20138e-84	2.99205e-82
MAGEA9B	1.56339	5.04792	404.091	1.06445e-83	3.45378e-82
SPINK7	1.62426	4.77553	403.872	1.17089e-83	3.79087e-82
RMST	-1.30604	5.07162	403	1.71023e-83	5.52505e-82
TM4SF5	1.83157	4.5998	401.847	2.82155e-83	9.03683e-82
SCEL	0.905535	5.80947	393.647	1.00102e-81	3.13199e-80
KRT24	1.60508	4.69021	389.162	7.07297e-81	2.1764e-79
MAGEA11	1.52943	4.94515	388.695	8.67111e-81	2.66266e-79
PLUNC	1.80465	4.4808	388.339	1.01319e-80	3.10481e-79
ABCC8	-1.01849	5.40407	386.533	2.22913e-80	6.7752e-79
MAGEA2	1.56586	4.92999	383.911	7.00952e-80	2.11534e-78
CHP2	0.997055	5.36012	376.911	1.50136e-78	4.42766e-77
ERN2	0.9714	5.44634	369.369	4.10887e-77	1.18592e-75
PROL1	-1.59005	4.12764	367.366	9.91135e-77	2.82236e-75
CALB1	0.976423	5.31066	363.55	5.31075e-76	1.49232e-74
ZIC5	1.07854	5.35426	361.85	1.12263e-75	3.14272e-74
TMEM215	-1.0034	5.16177	356.336	1.27699e-74	3.49599e-73
SMR3B	-1.56524	4.22586	353.126	5.26894e-74	1.42933e-72
CELA3B	1.72051	4.36813	346.271	1.09307e-72	2.92789e-71
SLC9A4	1.04571	5.20315	345.517	1.52646e-72	4.08144e-71
FER1L6	1.0334	5.19718	339.59	2.11469e-71	5.54473e-70
CALCA	-1.21751	4.83111	333.06	3.84952e-70	9.90172e-69
CHRM1	-0.962361	5.32853	332.754	4.4107e-70	1.13256e-68
CTRB1	1.80739	4.37971	331.274	8.52492e-70	2.17028e-68
TMEFF2	-1.28287	5.07068	331.21	8.77089e-70	2.22909e-68
NTS	0.925145	5.4867	330.591	1.15536e-69	2.92631e-68
CPLX3	-0.985343	5.04666	329.144	2.20102e-69	5.52778e-68
PIP	-1.27717	5.06225	327.702	4.18469e-69	1.04393e-67
SLCO1B3	1.15198	5.22515	324.651	1.63158e-68	4.01639e-67
KLK8	0.931005	5.69341	323.477	2.7567e-68	6.76367e-67
CALML5	0.978953	5.61722	316.547	6.10367e-67	1.48049e-65
HHATL	-1.19162	5.11111	308.927	1.8541e-65	4.41809e-64
C4BPA	1.15646	5.164	305.565	8.38713e-65	1.97642e-63
CSAG3	0.987622	5.20665	304.634	1.27417e-64	2.9931e-63
DNMT3L	-1.49627	4.38001	302.401	3.47652e-64	8.08997e-63
CLEC3A	-1.43849	4.60852	300.038	1.00656e-63	2.31337e-62
DPPA4	-1.24387	4.8162	293.004	2.39595e-62	5.37393e-61
HNF4A	1.14945	5.14444	289.33	1.25866e-61	2.78947e-60
MAGEA12	1.26743	4.88915	287.585	2.77048e-61	6.06776e-60
MAG	-0.95569	5.19889	287.229	3.25346e-61	7.10466e-60
SPINK1	1.01509	5.54066	283.002	2.20364e-60	4.74946e-59
CLPS	1.54765	4.41666	281.463	4.4229e-60	9.49139e-59
GLB1L3	-0.903715	5.21551	278.478	1.71158e-59	3.60036e-58
UTF1	-1.23536	4.5493	275.263	7.36227e-59	1.53137e-57
CSAG1	1.09256	4.96432	274.535	1.02456e-58	2.12517e-57
CGA	-1.17887	4.67448	274.222	1.18115e-58	2.44658e-57
GC	1.57976	4.61633	272.867	2.18663e-58	4.498e-57
CRP	1.27311	4.72598	266.363	4.21611e-57	8.48521e-56
VSTM2A	-1.21447	4.7666	264.206	1.12659e-56	2.2491e-55
NPY	-1.21921	5.09281	262.027	3.04416e-56	6.01282e-55
PGA4	1.34145	4.39458	258.628	1.43626e-55	2.80343e-54
TM4SF20	1.17756	4.5966	253.709	1.36149e-54	2.59957e-53
KRT31	1.07247	5.0696	252.414	2.46303e-54	4.69078e-53
DKK4	1.0669	4.76076	250.74	5.30276e-54	9.99672e-53
MUC17	1.41044	4.72001	250.704	5.38945e-54	1.01345e-52
CDHR2	0.906861	5.08868	249.498	9.36558e-54	1.74789e-52
GHRH	-1.39942	4.26669	247.571	2.26609e-53	4.1924e-52
AMTN	1.06095	5.05991	246.31	4.04102e-53	7.40258e-52
REG3G	1.52278	4.35117	244.731	8.34019e-53	1.51292e-51
WFDC12	1.11586	4.86191	244.165	1.08171e-52	1.94329e-51
TCL1B	-1.12234	4.68149	231.95	2.99008e-50	5.03748e-49
LIN28A	-1.25667	4.62933	228.886	1.22982e-49	2.04417e-48
APOH	1.25996	4.62284	224.085	1.1313e-48	1.83935e-47
AHSG	0.994081	4.72139	221.697	3.41535e-48	5.48113e-47
CTRC	1.06916	4.6598	220.663	5.51322e-48	8.76291e-47
CARTPT	-1.17515	4.60641	213.185	1.76986e-46	2.72018e-45
CPA2	0.944703	4.92619	205.541	6.19644e-45	9.16421e-44
SLC4A1	-0.902171	4.7338	204.814	8.69576e-45	1.28351e-43
KCNH6	-0.927059	4.96873	202.213	2.92375e-44	4.27315e-43
FGA	1.09301	5.01684	202.186	2.96096e-44	4.32329e-43
VIL1	0.994193	5.12046	200.434	6.70498e-44	9.7232e-43
CGB5	0.931716	4.86489	193.959	1.38193e-42	1.95452e-41
SPINK4	1.21314	4.49513	193.251	1.92483e-42	2.70694e-41
PPY	1.22088	4.47135	186.328	4.93695e-41	6.70246e-40
FGG	1.05712	5.00491	185.89	6.06332e-41	8.16465e-40
SFTA3	-1.1634	4.9834	185.339	7.85197e-41	1.05256e-39
GCG	1.34497	4.46895	183.411	1.94173e-40	2.5705e-39
ITGB1BP3	-1.07594	4.63499	181.933	3.8894e-40	5.09454e-39
UGT2B11	-1.02475	4.54218	179.964	9.81832e-40	1.27262e-38
BPIL1	-0.990393	4.94827	176.072	6.13457e-39	7.84225e-38
CFC1B	-1.08121	4.83369	171.719	4.77652e-38	5.95785e-37
PNLIP	1.29897	4.36476	168.837	1.86254e-37	2.29626e-36
TYR	1.17761	4.24737	166.604	5.35258e-37	6.52874e-36
MAGEA1	1.06535	4.82079	165.239	1.02076e-36	1.23494e-35
CYP1A2	-0.945759	4.70181	155.885	8.60057e-35	9.82272e-34
CTRB2	1.04789	4.56949	149.423	1.85783e-33	2.02404e-32
GIP	-1.07472	4.30576	143.746	2.78133e-32	2.92737e-31
CSRP3	1.0519	4.35787	132.875	5.04164e-30	4.98905e-29
ST8SIA3	0.920042	4.63824	116.782	1.15964e-26	1.03046e-25
GAGE2D	1.0183	4.43765	112.886	7.61595e-26	6.56391e-25
CTAG2	0.939705	4.65064	111.483	1.5009e-25	1.28023e-24
GAGE12D	0.98229	4.46659	103.762	6.33092e-24	5.1187e-23

## Sheet: Amp_up_table 5
Amplified	logFC	logCPM	F	PValue	FDR
LCE3D	3.79136	4.8559	1643.33	2.71425e-279	3.67485e-276
LCE3E	3.79056	4.68422	1642.97	3.03347e-279	3.76479e-276
SPRR2B	3.53092	4.75496	1441.33	1.15604e-251	5.93685e-249
SPRR2E	3.48012	5.20714	1672.88	3.18697e-283	4.74636e-280
SPRR4	3.43349	4.64427	1452.9	2.76954e-253	1.58641e-250
SPRR2G	3.3214	4.9392	1408.86	4.28538e-247	1.99444e-244
PGLYRP3	3.23487	5.02174	1853.86	1.00407e-306	2.99071e-303
KPRP	3.22357	4.76951	1476.3	1.52033e-256	9.0569e-254
TMPRSS11B	2.94713	4.5188	1034.67	1.33297e-191	2.54512e-189
RPTN	2.62641	4.8312	1049.56	6.4599e-194	1.26588e-191
SPRR2F	2.58971	4.93892	1114.6	6.40687e-204	1.53899e-201
LYPD2	2.40115	5.02859	1184.72	1.64808e-214	4.81272e-212
APCS	2.25645	4.38119	504.835	2.20552e-102	1.04705e-100
UGT2A3	1.8	4.62178	409.341	1.09165e-84	3.65348e-83
SLURP1	1.66299	4.99843	532.888	1.77579e-107	9.24716e-106
CLDN18	1.46004	5.32403	854.408	8.48867e-163	1.07137e-160
MUC17	1.41044	4.72001	250.704	5.38945e-54	1.01345e-52
C1orf110	1.406	5.04524	482.123	3.17473e-98	1.34704e-96
AHSG	0.994081	4.72139	221.697	3.41535e-48	5.48113e-47
S100A7A	2.36349	5.15193	914.686	1.3597e-172	2.10938e-170
TMPRSS11A	2.1659	5.02923	862.46	4.07963e-164	5.42481e-162
PGLYRP4	1.80959	5.21724	1021.79	1.36607e-189	2.5753e-187
MAGEA1	1.06535	4.82079	165.239	1.02076e-36	1.23494e-35
CRCT1	3.26582	5.07278	1919.16	5.68750893426156e-315	2.11760176394893e-311
CRNN	2.43932	4.82514	879.261	7.40568e-167	1.0405e-164
C4BPA	1.15646	5.164	305.565	8.38713e-65	1.97642e-63
ZIC5	1.07854	5.35426	361.85	1.12263e-75	3.14272e-74
FER1L6	1.0334	5.19718	339.59	2.11469e-71	5.54473e-70
CALB1	0.976423	5.31066	363.55	5.31075e-76	1.49232e-74
S100A7	1.84728	5.56999	820.923	2.78939e-157	3.32339e-155
SOX2	0.986345	5.92888	751.795	1.01071e-145	9.96855e-144
GSDMC	1.00149	5.75094	910.685	6.00294e-172	9.12262e-170
ARL14	1.32128	5.43648	809.474	2.20096e-155	2.42807e-153
AADAC	2.17974	5.30999	1627.43	3.6425e-277	4.1729e-274
SPRR1B	2.45899	5.70717	1733.03	3.87474e-291	7.21332e-288
SPRR2A	3.17408	5.44286	1979.52	1.72922976044436e-322	8.58448940962083e-319
LY6D	1.63092	5.8595	1201.31	5.52673e-217	1.64619e-214
SPRR2D	2.69145	5.42744	1523.92	4.00855e-263	2.98496e-260
S100A12	1.49117	5.34854	1162.93	3.06638e-211	8.45697e-209
SPRR1A	2.76183	5.60881	2109.33	0	0
IVL	1.47202	5.71201	717.063	7.9917e-140	7.25734e-138
FAM83A	1.13703	6.03207	1229.15	4.06532e-221	1.34544e-218
MYEOV	0.948638	5.77337	999.805	3.8307e-186	6.87358e-184
SPRR3	2.56058	5.61066	1815.3	8.54608e-302	2.12128e-298
A2ML1	1.06797	5.88174	637.648	4.20865e-126	3.028e-124
CSAG3	0.987622	5.20665	304.634	1.27417e-64	2.9931e-63
CSAG1	1.09256	4.96432	274.535	1.02456e-58	2.12517e-57
FMO9P	2.52413	4.65317	972.495	7.8635e-182	1.36176e-179
MAGEA2	1.56586	4.92999	383.911	7.00952e-80	2.11534e-78
MAGEA12	1.26743	4.88915	287.585	2.77048e-61	6.06776e-60
MAGEA3	1.84274	5.10168	514.905	3.23295e-104	1.59961e-102
MAGEA6	1.84279	5.18042	549.83	1.56719e-110	8.74163e-109
UPK1B	1.72558	5.63921	1122.4	4.17848e-205	1.02017e-202

## Sheet: DGE_Scr_SOX2KO table 6
Symbol	logFC	logCPM	F	PValue	FDR
TMTC1	-4.73678	6.07546	3688.61	1.79e-19	1.45e-15
MAOA	-3.67674	7.00106	3668.75	1.87e-19	1.45e-15
ALDH1A1	-2.98371	6.86077	2923.83	1.03e-18	4.2e-15
MLPH	-4.75931	6.53945	2904.91	1.08e-18	4.2e-15
STEAP2	4.93173	5.96654	2790.65	1.46e-18	4.54e-15
EPHB3	-5.91123	5.49585	2573.28	2.69e-18	6.96e-15
TNC	6.59236	5.53896	2318.83	5.88e-18	1.3e-14
CX3CL1	2.808	7.02438	2232.53	7.82e-18	1.52e-14
ANKRD35	2.16232	7.70348	1889.81	2.73e-17	4.53e-14
RORB	-3.42488	5.31976	1854.92	3.14e-17	4.53e-14
LASP1	-2.15212	7.82711	1849.3	3.21e-17	4.53e-14
SP8	2.05719	7.41261	1821.99	3.59e-17	4.64e-14
SOX2	-3.61621	5.05359	1693.95	6.2e-17	7.4e-14
ST3GAL4	-3.32832	5.37096	1614.29	8.89e-17	9.86e-14
GGT1	2.04147	6.40471	1502.8	1.52e-16	1.46e-13
MFSD6	-2.45807	5.95953	1499.51	1.54e-16	1.46e-13
FZD4	2.90976	5.58179	1492.82	1.6e-16	1.46e-13
ACKR3	3.26669	4.94955	1464.64	1.84e-16	1.59e-13
ASAH1	1.71602	7.9241	1419.56	2.33e-16	1.9e-13
SESN3	-2.07631	7.54257	1358.44	3.23e-16	2.51e-13
STEAP1	5.21919	4.4923	1280.42	5.03e-16	3.7e-13
ARFGEF1	-1.52008	8.15338	1273.34	5.25e-16	3.7e-13
PKP1	-4.06975	4.66065	1254.96	5.85e-16	3.95e-13
RND3	-2.27095	5.47472	1243.3	6.27e-16	4.06e-13
SEMA3E	-2.71158	5.46964	1193.74	8.49e-16	5.08e-13
NR2F1	-2.85829	5.40653	1193.33	8.52e-16	5.08e-13
SIPA1L2	-2.42421	5.4514	1185.72	8.93e-16	5.14e-13
SYT4	-1.88687	6.3505	1162.28	1.04e-15	5.75e-13
LLGL2	1.79883	7.5401	1139.06	1.21e-15	6.34e-13
ZDHHC1	-1.96864	6.07882	1136.6	1.23e-15	6.34e-13
MERTK	-3.32455	4.81181	1111.87	1.44e-15	7.23e-13
PAPSS1	-1.50198	6.92556	1049.01	2.23e-15	1.08e-12
TIMP1	2.56254	4.94936	1013.16	2.89e-15	1.36e-12
CBLN2	-2.80737	5.29028	1008.56	2.99e-15	1.36e-12
TSC22D1	-1.54285	6.83115	991.375	3.39e-15	1.51e-12
ABCC4	-1.82399	6.22685	963.686	4.19e-15	1.81e-12
TP53I11	-2.48154	5.15601	909.567	6.44e-15	2.64e-12
CLU	1.93285	6.39111	909.335	6.46e-15	2.64e-12
NPNT	-1.18484	8.06081	902.582	6.83e-15	2.72e-12
HOXC12	1.67955	6.88052	893.423	7.36e-15	2.86e-12
FECH	1.51981	6.74667	881.406	8.14e-15	3.08e-12
HPGD	2.68365	4.43904	864.545	9.4e-15	3.47e-12
HLA-C	1.83571	5.59959	858.317	9.92e-15	3.58e-12
GFRA1	-1.993	5.63395	835.487	1.21e-14	4.28e-12
ZFP36L2	-1.865	6.47058	832.522	1.24e-14	4.29e-12
TLE1	-2.1852	5.05399	802.71	1.63e-14	5.49e-12
BMF	-1.77101	5.83498	800.748	1.66e-14	5.49e-12
CTSD	1.61247	6.95051	791.551	1.81e-14	5.74e-12
GATA2	1.25924	8.06814	791.467	1.81e-14	5.74e-12
CRIM1	-1.29683	7.2814	785.685	1.91e-14	5.94e-12
HOXA11	-3.81538	3.85309	779.534	2.03e-14	6.17e-12
ARFGAP3	-1.60352	5.84816	777.163	2.07e-14	6.19e-12
PIK3R3	-1.32465	6.80853	763.616	2.36e-14	6.92e-12
PREX2	-2.64271	5.50188	848.249	3.33e-14	9.58e-12
SDC4	-1.77402	5.47639	724.606	3.49e-14	9.84e-12
PPP1R1B	-3.35513	3.89527	719.665	3.67e-14	1.02e-11
DLD	1.19254	7.55542	714.107	3.88e-14	1.06e-11
TBRG1	-1.36143	6.48129	711.775	3.98e-14	1.06e-11
ATL3	-2.69022	5.49293	840.947	5.42e-14	1.42e-11
SEC23B	-1.11098	7.85362	681.674	5.48e-14	1.42e-11
SMPDL3A	2.06259	4.76401	675.289	5.87e-14	1.49e-11
CNIH1	1.29563	7.95488	662.846	6.74e-14	1.68e-11
SRGAP1	-1.58182	5.84476	661.568	6.84e-14	1.68e-11
C19orf10	-1.38365	6.21125	659.142	7.03e-14	1.68e-11
FAM134B	-1.96387	5.75013	658.898	7.05e-14	1.68e-11
CDK14	-1.3565	6.36938	656.248	7.26e-14	1.71e-11
BCAP31	1.31875	6.55776	654.276	7.42e-14	1.72e-11
HOXA9	-1.8916	5.83461	651.003	7.7e-14	1.76e-11
SPDEF	1.13372	7.38473	648.948	7.88e-14	1.77e-11
RRBP1	-1.29443	6.59117	644.829	8.26e-14	1.83e-11
ATP6V1C1	1.32577	6.59445	639.683	8.77e-14	1.92e-11
YAP1	-1.1777	7.46446	636.357	9.11e-14	1.96e-11
CDYL2	1.39254	6.21066	634.655	9.3e-14	1.97e-11
SPOCK3	2.08062	4.91561	633.949	9.37e-14	1.97e-11
HOMER2	-1.50327	5.86883	627.773	1.01e-13	2.09e-11
NKX3-1	1.29416	9.13616	626.092	1.03e-13	2.1e-11
SLITRK5	-1.54904	5.92511	621.291	1.09e-13	2.19e-11
ELOVL5	1.09726	8.14276	619.485	1.11e-13	2.21e-11
TPP1	1.30681	6.03095	617.451	1.14e-13	2.24e-11
ZNF385B	-1.20001	7.26396	600.891	1.39e-13	2.7e-11
RNF24	-1.50082	5.89652	596.132	1.48e-13	2.83e-11
WWTR1	-1.25488	6.02882	575.316	1.92e-13	3.59e-11
MYO10	-1.45711	6.20245	566.524	2.15e-13	3.97e-11
RBM47	-1.43712	6.0142	561.373	2.3e-13	4.2e-11
KITLG	-1.23854	7.30041	558.587	2.38e-13	4.26e-11
GOLGA2P7	-1.34522	7.16269	558.529	2.39e-13	4.26e-11
NUCB2	-1.14837	7.48698	556.387	2.46e-13	4.33e-11
ACSS2	1.21008	7.25154	549.59	2.69e-13	4.69e-11
ECHS1	1.12165	7.4306	530.009	3.51e-13	5.99e-11
MCCC2	1.08201	9.78807	528.063	3.61e-13	6.03e-11
CNDP2	1.09713	7.32299	527.463	3.64e-13	6.03e-11
SEMA3D	-1.37543	6.26514	527.011	3.66e-13	6.03e-11
GPR56	-1.96587	5.20235	526.08	3.71e-13	6.03e-11
BCL6	-1.46445	5.81271	525.182	3.75e-13	6.03e-11
EFNB2	1.32487	6.35966	524.912	3.77e-13	6.03e-11
CHRM3	1.34754	5.71525	517.756	4.17e-13	6.6e-11
RFC4	-1.17981	6.38618	516.919	4.22e-13	6.62e-11
CROT	1.13949	7.53088	514.929	4.34e-13	6.74e-11
HSPA5	-1.05199	8.87812	513.805	4.41e-13	6.78e-11
NFIB	-1.46078	8.15299	675.959	4.51e-13	6.86e-11
HSP90AB1	1.49692	10.5692	511.31	4.57e-13	6.89e-11
WDR81	1.9083	4.7692	542.394	4.8e-13	7.17e-11
SLC9A3R2	1.33074	5.66542	507.089	4.86e-13	7.18e-11
ST13	1.02076	7.69464	501.343	5.28e-13	7.66e-11
FBXO45	-1.09781	6.42937	490.725	6.18e-13	8.81e-11
ERBB2	-1.05963	7.65762	488.472	6.4e-13	9.03e-11
COMT	1.35464	6.10805	487.587	6.48e-13	9.06e-11
E2F7	-1.08939	6.63485	487.018	6.54e-13	9.06e-11
ERGIC1	1.01727	7.52465	485.782	6.66e-13	9.15e-11
RAPH1	-1.06344	7.08015	485.001	6.74e-13	9.18e-11
ARMCX3	-5.29271	3.24547	639.153	7.16e-13	9.67e-11
NPM1	1.03406	9.77921	476.694	7.65e-13	1.02e-10
FLRT2	-1.12662	6.51203	474.591	7.9e-13	1.04e-10
TRIM36	-1.45236	5.57518	467.169	8.87e-13	1.14e-10
ERP44	-1.11056	6.92469	466.205	9.01e-13	1.15e-10
IGF2R	1.14753	7.31884	457.231	1.04e-12	1.31e-10
ALDH6A1	1.02383	7.05577	453.524	1.1e-12	1.36e-10
CAPN2	-1.48931	5.76431	453.414	1.1e-12	1.36e-10
RPL17	1.01744	9.35974	452.167	1.13e-12	1.38e-10
EPHA3	-1.48495	5.48327	443.745	1.29e-12	1.54e-10
CIB1	-1.06144	6.41255	434.108	1.52e-12	1.8e-10
CD9	-1.08048	6.74659	428.397	1.67e-12	1.97e-10
TSPAN8	1.1152	6.22254	424.381	1.79e-12	2.06e-10
GRAMD4	-1.18084	5.85917	423.03	1.83e-12	2.09e-10
KIAA1324	-1.20567	6.1026	421.681	1.88e-12	2.13e-10
TMEM205	-1.04507	6.83016	420.461	1.92e-12	2.16e-10
IRS1	1.00912	6.35236	417.647	2.01e-12	2.22e-10
EPHX2	1.23647	6.01932	415.819	2.08e-12	2.26e-10
IFITM2	2.03453	4.55438	414.118	2.14e-12	2.31e-10
LTBP4	-1.29181	6.38604	411.944	2.23e-12	2.37e-10
IGFBPL1	-5.06384	3.22376	714.813	2.34e-12	2.47e-10
SERPINE2	-1.07771	6.84496	392.294	3.18e-12	3.25e-10
PAG1	-1.13026	6.8338	389.543	3.35e-12	3.4e-10
HNRNPH2	1.23078	6.13903	385.748	3.6e-12	3.63e-10
ZFAS1	-1.45396	6.71768	477.124	3.86e-12	3.75e-10
SYTL2	-1.24269	5.68372	497.683	3.91e-12	3.77e-10
TP53INP2	-1.17643	5.96295	378.921	4.1e-12	3.91e-10
SLC25A25	-1.0423	6.24934	378.321	4.14e-12	3.92e-10
HLA-B	2.52104	4.77679	499.405	4.18e-12	3.92e-10
PPAPDC1B	-1.24303	5.86094	361.625	5.76e-12	5.16e-10
EML2	-1.08224	6.02308	358.278	6.16e-12	5.46e-10
PCLO	-1.1279	6.59564	357.71	6.23e-12	5.49e-10
SLC7A2	-1.06883	6.2728	354.079	6.71e-12	5.88e-10
MED12	-1.2346	5.9797	353	6.86e-12	5.98e-10
SNTB1	-1.10649	5.94964	442.656	6.92e-12	6e-10
MAN1A1	1.4545	5.57948	360.102	7.6e-12	6.48e-10
C3orf58	-1.0514	6.39169	346.214	7.9e-12	6.67e-10
NRN1	1.61766	5.33229	371.405	8.7e-12	7.18e-10
EPHX1	-1.43845	5.42633	338.43	9.31e-12	7.56e-10
ZNF217	-1.04586	6.39744	337.718	9.46e-12	7.61e-10
SPATA33	1.22688	5.87676	337.38	9.53e-12	7.62e-10
ANXA11	1.54578	5.08993	500.748	9.68e-12	7.71e-10
LPHN3	-2.24122	4.27646	495.912	1.02e-11	8.06e-10
SP3	-1.0207	6.90679	333.47	1.04e-11	8.1e-10
SOX12	-1.03804	6.31325	329.329	1.13e-11	8.58e-10
AKAP8L	-1.10277	6.0463	329.183	1.14e-11	8.58e-10
DHRS2	-1.1146	6.0399	323.163	1.3e-11	9.71e-10
PARVA	1.03593	6.08187	344.952	1.3e-11	9.71e-10
LARP1B	-1.0936	6.05575	321.241	1.36e-11	1e-09
ITPR2	-1.29272	6.05552	342.432	1.46e-11	1.05e-09
FIBCD1	-3.24981	4.34729	487.442	1.59e-11	1.14e-09
COX18	1.28994	5.93755	331.136	1.68e-11	1.2e-09
ATAD2B	-1.08928	5.97704	300.132	2.22e-11	1.5e-09
HOXA10	-1.25964	5.56028	295.878	2.46e-11	1.61e-09
VCAN	2.19957	4.25676	434.475	2.55e-11	1.65e-09
TGFBR3	-2.22302	4.23299	574.827	2.92e-11	1.84e-09
SLC35B2	1.00429	6.11121	310.734	3.09e-11	1.93e-09
CTSF	1.07094	5.93695	327.873	3.34e-11	2.06e-09
CLDN1	3.04636	3.66378	469.812	3.36e-11	2.06e-09
OLFML2B	-1.00886	6.08358	282.999	4.14e-11	2.46e-09
ETV5	1.93167	4.49662	453.612	4.25e-11	2.52e-09
UCP2	-1.17258	5.68966	422.885	4.27e-11	2.52e-09
ITGA2	1.13032	6.13112	281.8	4.74e-11	2.75e-09
HTRA1	2.23218	4.18923	364.781	4.92e-11	2.85e-09
CERK	-2.05236	4.35651	502.562	5.63e-11	3.15e-09
TMEM51	1.00177	6.18368	262.708	5.79e-11	3.22e-09
DBI	1.10605	6.25388	277.355	6.26e-11	3.44e-09
NEBL	-2.13297	6.58849	635.3	6.6e-11	3.59e-09
TMCC3	-3.66254	3.37671	457.594	6.76e-11	3.66e-09
PAX1	-2.19317	4.20705	469.572	7.16e-11	3.84e-09
PTPN13	-1.00156	6.06207	335.865	7.82e-11	4.11e-09
ZNF729	3.73412	3.33477	513.548	8.39e-11	4.35e-09
FAM129B	-1.62339	5.33869	327.511	8.5e-11	4.37e-09
40422	1.39711	5.19892	407.512	9.03e-11	4.61e-09
ATP6V1H	1.02985	6.07742	243.174	1.01e-10	5.07e-09
GABRB3	1.20487	5.55248	350.445	1.17e-10	5.73e-09
ARRB1	-1.68595	4.73572	438.671	1.27e-10	6.14e-09
RCOR2	-2.60059	3.84447	450.816	1.47e-10	6.96e-09
CBX4	-1.00839	8.5984	326.995	1.54e-10	7.26e-09
AFF3	-1.06526	6.08602	242.972	1.57e-10	7.38e-09
TMEM2	-1.53505	4.93912	357.036	1.6e-10	7.47e-09
ZNF385A	-1.20242	5.61296	246.59	1.64e-10	7.63e-09
PSME1	1.10486	5.75145	257.011	1.68e-10	7.78e-09
GRN	1.16245	6.14813	268.474	1.7e-10	7.82e-09
MEAF6	1.13572	6.28295	267.264	1.97e-10	8.97e-09
HOXC13	1.32451	5.27171	453.142	2.23e-10	9.96e-09
TRPM4	-1.05581	6.25007	242.598	2.37e-10	1.05e-08
NRARP	-1.20959	5.68662	247.132	2.4e-10	1.05e-08
VWF	2.49554	3.87679	474.488	2.63e-10	1.14e-08
EPB41L4B	-1.04939	5.84393	341.201	3.25e-10	1.38e-08
EFNA5	-1.24687	5.38561	429.322	4.06e-10	1.65e-08
AGR2	-2.62278	4.01353	294.437	4.3e-10	1.73e-08
RNF144B	1.31683	5.23856	278.344	4.49e-10	1.79e-08
C6orf132	-1.4475	5.00984	276.289	4.55e-10	1.81e-08
PTPDC1	-1.01838	5.96769	210.568	4.74e-10	1.88e-08
P2RY1	-1.39138	5.09959	399.04	4.97e-10	1.96e-08
ZNF592	-1.02602	5.86012	339.497	5.99e-10	2.31e-08
ICAM5	-1.10975	6.28969	243.084	6.04e-10	2.32e-08
DTX3L	1.89137	4.37234	407.476	6.21e-10	2.38e-08
MAP1B	-1.58547	8.29753	534.152	6.87e-10	2.62e-08
RHOBTB3	-2.05897	4.17778	254.593	8.48e-10	3.17e-08
FAM115A	1.28581	7.64602	357.755	9.15e-10	3.36e-08
MYOF	-2.22175	4.01638	445.98	9.73e-10	3.54e-08
POLR3C	-1.07428	5.69644	356.493	1.1e-09	3.93e-08
HOXC4	1.04968	6.55324	230.434	1.23e-09	4.38e-08
OSBPL6	-1.24093	5.31126	293.896	1.37e-09	4.79e-08
NID1	-1.54533	4.7583	284.901	1.78e-09	5.94e-08
HLF	-2.46282	3.77861	345.64	1.88e-09	6.26e-08
NDRG4	1.34146	5.07858	314.845	2.21e-09	7.27e-08
SRD5A1	-1.12456	5.50598	337.281	2.88e-09	9.25e-08
KLHDC8B	-2.1178	4.03224	337.096	3.05e-09	9.68e-08
ASAP2	1.22252	7.64561	309.211	3.38e-09	1.06e-07
HOXA10-AS	-1.73931	4.43441	266.39	3.7e-09	1.14e-07
TOX3	-4.00922	3.03099	501.205	4e-09	1.22e-07
ELF3	-1.36786	4.98929	343.117	4.03e-09	1.22e-07
FRMD6	-1.58666	4.62379	375.246	4.77e-09	1.43e-07
CRTC3	-1.0335	5.67301	326.534	5.6e-09	1.65e-07
MMD	-1.18722	5.31286	330.033	5.83e-09	1.71e-07
TMEM39A	-1.1324	5.81486	194.556	5.84e-09	1.71e-07
IL1R1	1.22656	5.213	307.021	6.98e-09	2.02e-07
MEF2C	-1.08285	5.52437	276.777	7.88e-09	2.24e-07
EDARADD	2.5164	3.62471	330.057	9.09e-09	2.55e-07
TFCP2L1	-2.44876	3.67674	393.318	9.28e-09	2.59e-07
CRISP3	1.70927	4.38251	354.169	1.15e-08	3.11e-07
SLC36A1	-1.29263	5.02767	297.84	1.43e-08	3.78e-07
MANEA	1.39629	6.63095	281.736	1.44e-08	3.79e-07
AUTS2	-2.59313	3.54341	256.611	1.46e-08	3.85e-07
FOXD1	-1.23468	5.13289	264.656	1.59e-08	4.15e-07
LUZP2	-1.03446	5.57743	281.047	1.74e-08	4.49e-07
BAI1	-1.73776	4.31275	272.977	1.84e-08	4.71e-07
RGS11	-2.47802	3.60402	287.028	1.86e-08	4.75e-07
MARK1	-1.31649	4.95629	328.244	1.96e-08	4.95e-07
ANK2	1.29414	4.99053	292.816	2.07e-08	5.17e-07
NAALADL2	1.06965	5.46318	182.111	2.32e-08	5.73e-07
MYB	-2.68475	3.45091	391.121	2.32e-08	5.74e-07
GRIA4	-1.85746	4.14873	392.017	2.35e-08	5.79e-07
APLN	1.89981	7.34848	428.991	2.36e-08	5.81e-07
PCYOX1	1.43177	5.15727	190.726	2.67e-08	6.5e-07
ANGPTL4	-1.14179	5.27487	329.969	3.05e-08	7.38e-07
MIDN	-1.08205	5.40292	208.084	3.4e-08	8.15e-07
EPB41L5	-1.09496	5.36574	235.831	3.67e-08	8.7e-07
IGF2BP2	-1.21646	5.08899	289.102	4.1e-08	9.57e-07
B3GNT7	-3.83152	2.92232	392.961	4.11e-08	9.57e-07
SEMA6D	2.65564	3.41429	343.603	4.42e-08	1.02e-06
SAT1	-1.21463	5.08285	303.112	4.59e-08	1.05e-06
SLC2A13	-1.34234	4.83252	240.048	4.78e-08	1.09e-06
TUBB	1.21187	5.89458	185.324	5.2e-08	1.17e-06
FGD6	-1.46965	4.60287	320.492	5.53e-08	1.24e-06
CTSA	1.15337	5.19196	272.573	5.62e-08	1.25e-06
KIAA1239	-1.15614	5.1801	247.674	6.21e-08	1.36e-06
FICD	-1.48761	4.56114	191.058	6.43e-08	1.4e-06
SLC25A29	-2.19145	3.71594	219.334	7.78e-08	1.67e-06
PET112	1.34621	4.76559	307.306	8.98e-08	1.9e-06
EPHA2	-2.265	3.64085	237.163	9.08e-08	1.92e-06
CD34	-3.99652	2.80114	316.403	1.17e-07	2.41e-06
STAC	-4.98126	2.59836	376.36	1.31e-07	2.64e-06
TTC21B	-1.29017	4.82847	211.16	1.45e-07	2.88e-06
MAN2A2	-1.14001	6.34197	171.258	1.97e-07	3.79e-06
C6orf48	-1.07208	5.21119	182.35	3.33e-07	5.99e-06
RASSF1	-1.06385	5.22111	198.409	3.67e-07	6.51e-06
SYNPO	3.29861	2.92208	248.64	3.86e-07	6.77e-06
ZNF99	3.62537	2.805	254.821	3.98e-07	6.96e-06
ROR1	-1.24708	4.81278	247.783	3.98e-07	6.96e-06
SNHG17	-1.18529	4.93793	170.199	4.02e-07	7.01e-06
MXRA8	-1.4527	5.46442	167.513	4.78e-07	8.2e-06
MAGED2	1.04408	5.23469	250.998	4.98e-07	8.48e-06
PLXND1	-1.7856	3.9513	217.787	5.58e-07	9.33e-06
LIX1	-3.38432	2.8488	303.561	6.73e-07	1.12e-05
PRLR	2.89044	3.05445	288.435	6.87e-07	1.14e-05
FSTL1	2.04408	3.64998	345.961	6.89e-07	1.14e-05
ARNTL	-1.6814	4.05555	264.6	7.2e-07	1.19e-05
YBX2	-1.16811	6.32369	155.27	7.51e-07	1.23e-05
ID3	1.6145	4.13435	311.338	7.7e-07	1.26e-05
SYNM	-1.1272	4.99605	241.501	7.71e-07	1.26e-05
EGLN2	-1.0307	5.20867	229.435	8.9e-07	1.43e-05
FAM63A	-2.87103	3.04493	256.055	9.06e-07	1.45e-05
HES6	-1.01486	5.23868	195.393	9.75e-07	1.55e-05
RRM2	-1.00231	7.23858	142.349	1.31e-06	2.03e-05
LDLR	1.00716	5.21861	114.473	1.36e-06	2.08e-05
AACSP1	-1.36781	4.45446	221.544	1.43e-06	2.18e-05
GPER1	3.10939	2.88222	350.918	1.49e-06	2.27e-05
SLC26A3	4.0896	2.56722	234.325	1.52e-06	2.3e-05
HYI	-1.17944	4.80659	111.68	1.54e-06	2.33e-05
BASP1	3.84988	2.62188	191.045	1.62e-06	2.43e-05
SDC1	-1.26394	4.61792	270.708	1.82e-06	2.7e-05
GREB1	1.1487	4.84687	180.792	1.88e-06	2.78e-05
BHLHA15	-3.38168	2.75837	224.103	1.9e-06	2.82e-05
CTNS	1.64483	3.99752	227.766	1.91e-06	2.83e-05
SLC43A1	1.47948	4.23509	192.734	1.92e-06	2.84e-05
CCDC88C	-1.01312	5.15957	228.756	2.04e-06	2.99e-05
AMZ1	-2.94036	2.92484	307.344	2.28e-06	3.31e-05
NR2F1-AS1	-1.59593	4.03956	281.732	2.48e-06	3.57e-05
SNHG12	-1.33787	4.44346	119.713	2.53e-06	3.63e-05
ASCL2	-3.13163	2.82564	216.36	2.63e-06	3.75e-05
FKBP9	-1.28453	4.53222	165.55	2.73e-06	3.89e-05
TMEM145	-1.082	4.95609	161.806	2.75e-06	3.91e-05
CDH6	-1.97636	3.57659	280.03	2.84e-06	4.03e-05
WDR62	-1.06593	5.57982	104.178	2.85e-06	4.04e-05
CNTNAP2	1.80388	5.5835	181.523	2.86e-06	4.05e-05
DPYSL2	1.29388	6.55949	158.099	2.97e-06	4.16e-05
PTBP2	-1.06379	4.99023	203.235	2.97e-06	4.16e-05
HAPLN3	1.18183	4.72293	225.165	2.97e-06	4.16e-05
ATP1A3	-1.07876	4.94732	149.888	3.16e-06	4.41e-05
ZBTB4	1.18228	4.70869	258.593	3.32e-06	4.63e-05
ZNF98	2.34525	3.23667	312.752	3.38e-06	4.71e-05
OGDHL	2.34994	3.2309	294.707	3.46e-06	4.8e-05
TFAP2C	-1.25881	4.55308	209.894	3.47e-06	4.81e-05
PDE8A	-1.23106	4.58927	240.263	4.03e-06	5.52e-05
EIF2B3	-1.22026	4.60839	237.277	4.11e-06	5.63e-05
HRK	-1.01203	5.07373	205.328	4.26e-06	5.8e-05
SLC16A6	1.30289	4.43358	214.165	4.58e-06	6.2e-05
NRCAM	1.65616	3.8834	260.326	4.64e-06	6.27e-05
WNT7B	-1.39911	4.26676	173.464	4.65e-06	6.27e-05
CALB2	1.10261	4.83859	247.092	4.78e-06	6.44e-05
RP11-61N20.3	-1.01505	5.04005	153.097	5.25e-06	7.03e-05
NOVA1	-1.06724	4.90809	203.814	5.43e-06	7.22e-05
TJP3	-1.11587	4.79541	156.083	5.44e-06	7.22e-05
KDELC2	-1.51369	4.06731	273.416	5.45e-06	7.22e-05
FOXC1	-1.28713	4.43829	176.789	5.75e-06	7.59e-05
C3orf80	-1.45555	4.1493	244.083	5.78e-06	7.61e-05
TNK2	-1.30943	5.83853	126.973	5.97e-06	7.85e-05
KCNH2	-1.17861	4.63875	122.195	6.43e-06	8.4e-05
SHANK2	-1.51807	4.03522	194.977	6.74e-06	8.76e-05
TLE2	-1.12644	4.72832	166.594	7.68e-06	9.87e-05
CDKN2D	-1.04414	4.91575	189.583	7.9e-06	0.000100967
PHACTR1	-2.52579	3.02368	221.556	8.23e-06	0.000104995
LBH	-1.57401	3.92604	197.344	8.53e-06	0.000108475
ELMOD1	-1.09938	4.77459	201.494	8.6e-06	0.000109097
PARP9	1.23489	4.47432	206.886	9.31e-06	0.000116936
RGL3	-1.12635	5.17917	85.1404	1.1e-05	0.000135854
KCNG1	-3.26666	2.62589	244.59	1.16e-05	0.000142423
HOXA5	-1.2598	4.39783	201.012	1.19e-05	0.000144619
TRIM14	-1.01777	4.92423	195.316	1.21e-05	0.000147318
DMD	-1.86266	3.5261	209.414	1.24e-05	0.000150376
STAMBPL1	-1.48499	4.00774	204.317	1.25e-05	0.000151344
DGKH	-1.14567	4.62146	214.337	1.26e-05	0.000152189
MMP17	-3.00968	2.7074	158.009	1.44e-05	0.000171087
ZNF569	-1.03847	4.84118	208.376	1.53e-05	0.000180661
ANKRD18B	-1.0357	4.83844	175.469	1.64e-05	0.00019224
NDUFA4L2	-1.62855	3.76114	180.511	1.76e-05	0.000204639
EPHA7	-1.19876	6.18509	109.134	1.77e-05	0.000206113
SLC38A7	1.15712	4.54609	176.184	1.79e-05	0.000208003
STYK1	-1.02644	4.83384	176.823	1.99e-05	0.00022823
TUFMP1	-2.16757	3.17839	152.104	2.04e-05	0.000233282
CCDC64	-1.28084	4.274	159.287	2.22e-05	0.000251061
PCSK6	-1.35106	4.14143	217.922	2.34e-05	0.000263181
ARHGEF10L	-1.57279	5.10778	105.386	2.39e-05	0.00026849
AQP4	3.02976	2.63538	251.892	2.47e-05	0.000276333
ZNF841	-1.28809	4.24164	208.323	2.54e-05	0.000284076
PDLIM1	-1.64197	3.68923	221.522	2.66e-05	0.000294304
FLT4	-1.27065	4.26125	156.198	2.78e-05	0.000307194
CRIP1	-2.81225	2.72637	214.184	2.8e-05	0.000308805
EPDR1	2.67368	2.79395	234.966	2.8e-05	0.000308887
FAM188B	1.38407	4.05052	189.506	2.93e-05	0.00032203
PITPNM2	-1.33255	4.13542	142.37	3.07e-05	0.000335935
SGK3	-1.4902	3.87899	170.584	3.11e-05	0.000338731
MYCL	-1.4165	3.99254	165.056	3.12e-05	0.000339835
RP11-3N2.13	2.50733	2.8711	207.193	3.33e-05	0.000360306
GSDMD	1.77669	3.48494	234.173	3.49e-05	0.000376085
SORCS1	-5.08383	2.08713	171.767	3.56e-05	0.000382289
MARCKSL1	-1.46433	3.89836	198.715	3.58e-05	0.000383299
PXDN	1.68066	3.59598	155.864	3.58e-05	0.000383358
PLXNA2	-1.92033	3.33039	191.172	3.63e-05	0.000388173
JDP2	1.44904	3.89774	186.63	4.13e-05	0.000436573
TGFBR2	2.10239	3.13759	245.437	4.22e-05	0.000443502
MPHOSPH6	1.16064	4.40324	208.84	4.59e-05	0.000477082
DHRS3	-1.83855	3.37973	228.433	4.72e-05	0.000488889
RPSAP53	1.02974	4.6947	158.304	4.76e-05	0.000491812
C1orf85	1.35033	4.03771	207.837	4.77e-05	0.00049258
KLKP1	1.59111	3.6702	145.185	4.83e-05	0.000497945
FAM20C	-4.50367	2.15995	199.289	4.86e-05	0.000500826
CHRM5	-3.8102	2.30487	234.75	5e-05	0.000512531
UBBP4	-1.9745	3.23355	221.719	5.05e-05	0.000517265
GPR158	1.82652	3.36573	231.471	5.58e-05	0.000564693
FOSL2	-1.1022	4.50199	204.292	5.62e-05	0.000568635
C7orf63	1.68429	3.5215	110.114	5.91e-05	0.000596533
ZNF77	-1.27391	4.14307	166.955	5.98e-05	0.000602853
SYNE3	-1.65235	3.5596	165.215	6.15e-05	0.000617974
SLC41A2	-1.43921	3.84374	149.445	6.79e-05	0.000674935
DSE	1.1083	4.45306	177.977	6.92e-05	0.000685951
AKNA	-1.04042	6.33684	79.0653	7.17e-05	0.000705783
DDX58	1.35728	3.96095	183.256	7.35e-05	0.000721167
C11orf80	-1.09592	4.47147	142.797	7.47e-05	0.000730015
CSAD	-1.01533	4.65606	64.6418	7.74e-05	0.000754066
SYNE1	1.71298	3.44501	177.205	7.9e-05	0.000767514
KIAA1199	-1.98088	3.16355	210.17	8.05e-05	0.000779159
RP11-512M8.3	-1.63056	3.54195	190.451	8.38e-05	0.000805664
DSC2	1.10927	4.42	152.636	8.39e-05	0.000806151
KLK2	1.47852	3.74612	133.811	8.51e-05	0.000816836
CSMD3	-1.18098	4.25892	202.387	9.03e-05	0.00085875
HTRA3	3.26717	2.38803	191.818	9.55e-05	0.000900365
SLC6A11	-3.08892	2.45499	176.92	9.86e-05	0.000923425
HEY2	-3.56904	2.2867	196.573	0.000104559	0.000971896
DNAH2	2.02901	3.06996	174.735	0.00011092	0.00102112
CTSC	-1.03059	4.55154	195.286	0.000116168	0.00106388
BTC	1.74017	3.3506	113.906	0.000120312	0.00109665
HIST1H4H	1.91423	3.16259	219.88	0.00012272	0.00111729
DOCK10	-3.03655	2.44822	190.072	0.000123363	0.00112249
ST3GAL6	-1.92241	3.15164	169.103	0.000128743	0.00116665
RAI2	2.8752	2.50429	222.91	0.000131751	0.00119168
MPP1	1.39417	3.80117	182.887	0.000137536	0.0012369
RASGEF1B	1.35822	3.85062	131.616	0.000145749	0.00130251
DBNDD2	-1.0673	4.42518	157.297	0.000146346	0.00130634
ARRDC4	1.14455	4.2511	129.653	0.000146673	0.00130776
RTN4RL1	-1.38403	3.8067	118.705	0.000150093	0.00133365
CCDC130	-1.02277	4.52277	64.3672	0.000153453	0.00135962
IGFBP3	1.72102	3.32875	125.406	0.00016018	0.00141011
MFI2	-1.50654	3.60671	190.677	0.000162829	0.00142802
TWF2	1.07264	4.38531	166.512	0.000168718	0.00146901
MEF2BNB-MEF2B	-1.98058	3.0558	51.4301	0.000169386	0.00147305
GADD45G	-1.19237	4.12962	87.8222	0.000171059	0.0014851
ADAMTSL3	-1.14932	4.2154	164.185	0.000173267	0.00150258
TIMP2	-1.72075	3.31876	183.728	0.000175317	0.00151467
DOCK11	-1.26902	3.97807	144.611	0.000176214	0.00151797
HIST1H1C	-1.44436	3.68327	164.889	0.000178528	0.00153705
COL6A2	-2.01549	3.0153	183.902	0.000179838	0.00154575
UNC5C	-2.67328	2.56563	206.872	0.000180221	0.00154648
PNMAL1	1.04186	4.43762	179.432	0.000188599	0.00160858
GYLTL1B	-1.17889	4.13804	124.872	0.000190492	0.00162294
ATP10D	1.78899	3.22455	150.028	0.000191184	0.00162676
BAZ2B	-1.19706	4.09826	130.054	0.000194253	0.00164686
TRHDE	-2.99922	2.39727	173.05	0.000206703	0.00173817
CCDC159	-1.18396	4.11254	126.668	0.00020783	0.0017448
LAMP3	-1.45403	5.69009	77.1047	0.000211673	0.00177132
BTN3A1	1.44946	3.63805	179.306	0.000218675	0.00182212
RIMS1	-1.12538	4.22088	140.176	0.000223972	0.00185921
RP5-1120P11.1	-1.98961	3.00306	163.584	0.000226881	0.00188034
LITAF	2.26352	2.77709	124.062	0.000229505	0.00190006
ZG16B	1.52182	3.52242	181.458	0.00023273	0.00192163
ERO1LB	1.24655	3.9593	161.086	0.000244666	0.00199892
SOGA2	-1.54675	3.4824	117.798	0.000245809	0.0020072
LHX9	-1.82106	3.15138	188.426	0.000250393	0.00204142
EPC2	-1.00422	4.47418	132.814	0.000258926	0.00209995
STXBP6	-1.17318	4.09145	147.886	0.000264051	0.0021315
AKAP3	1.80099	3.14523	159.567	0.000289249	0.00230968
MVP	-1.34854	3.75201	122.558	0.000290567	0.00231901
DECR1	1.5436	3.4498	152.347	0.000298766	0.00237151
UAP1L1	-1.03681	4.36756	60.586	0.000299657	0.00237689
MBP	-1.00359	4.44578	137.73	0.000303685	0.00240404
TCEAL1	1.37722	3.68915	178.346	0.000311667	0.00245924
PPCDC	-1.02332	4.38936	143.831	0.00031688	0.00249439
PBXIP1	1.02742	4.37634	130.571	0.00031753	0.00249697
RP11-48B3.3	1.2014	3.98913	102.495	0.000333909	0.00260985
SNX24	-1.18462	4.01949	146.53	0.00034446	0.00268292
SH3BGR	-1.10908	4.16897	70.4084	0.00035886	0.00278112
ESAM	-2.8317	2.38571	147.407	0.00038047	0.00293104
HIST2H2BF	-1.81812	3.60017	45.9678	0.00041271	0.00315591
SLC25A43	-2.30006	2.66274	158.439	0.000424738	0.00323588
STC1	2.61573	2.46216	72.054	0.000448414	0.00339548
CFD	-1.1793	3.95334	143.59	0.000513955	0.00384859
CREB5	1.37185	3.59923	139.758	0.00053188	0.00395989
C10orf91	-3.25312	2.17612	156.232	0.00053595	0.00398065
ST6GALNAC4	-1.93222	2.91244	122.353	0.00054691	0.00404849
RP11-48B3.4	1.48663	3.41978	110.629	0.000549253	0.0040639
ARHGEF2	-1.14193	8.57959	68.8074	0.000572565	0.00422029
KIF5A	-1.28503	3.73167	128.766	0.000580063	0.00426947
MOCS1	1.34928	3.61885	149.502	0.000581247	0.00427414
BACE2	-1.20948	3.86984	140.884	0.00058186	0.00427429
ILDR1	-1.37289	3.58034	152.05	0.000592069	0.00433523
FAM195B	1.01157	4.29011	85.6557	0.000595709	0.00435777
LSS	1.02044	5.04492	40.5615	0.000599339	0.00438226
FAR2P1	-1.02768	4.2526	50.5222	0.000599645	0.00438243
PRR5-ARHGAP8	3.03169	2.23284	37.5486	0.000604938	0.00441696
ANKRD18A	-1.11865	4.04351	111.581	0.000611365	0.00445391
SH3D21	-1.17841	5.16654	46.2711	0.000623064	0.00453013
PDGFA	-1.0141	4.27541	103.195	0.000628845	0.00457002
PABPC1L	-2.18845	5.44912	72.3875	0.000638849	0.00463188
FBXO15	1.71392	3.10377	166.813	0.000639409	0.00463377
MOSPD3	1.39288	3.52614	122.22	0.000654023	0.00472864
PTCHD1	-2.10242	2.73356	139.211	0.000667375	0.00481845
ANKRD20A9P	-2.1559	2.68624	55.834	0.000692725	0.00498756
DCLK2	-1.17212	3.90032	113.613	0.000718203	0.00513763
ID1	1.0143	4.2358	114.341	0.000747791	0.005315
DPCD	1.00679	4.2537	142.799	0.000749001	0.00532116
GPR133	-1.1635	3.90716	136.152	0.000755417	0.00536429
EFNB3	1.40529	3.47842	130.519	0.000756372	0.00536862
GRB14	-2.41491	2.49049	145.945	0.000792495	0.00559177
LRFN2	1.63337	3.15108	150.614	0.00082211	0.00574589
ITGA9	-3.11243	2.15956	133.857	0.000842727	0.00586828
MGLL	-1.88825	2.87579	161.968	0.000850052	0.00590132
METTL7B	1.94796	2.80515	114.227	0.000908258	0.00624397
SRP72P2	1.67505	3.06976	118.128	0.00097188	0.00663142
GLYATL1	2.1081	2.65808	154.445	0.000984385	0.0067079
METRNL	-1.68194	3.05928	112.66	0.00100358	0.00680883
BAI3	-1.22259	3.73101	104.353	0.0010125	0.00685735
ATP8A2	2.83299	2.23435	128.922	0.00102344	0.00691938
CYP1A1	-1.40112	3.42481	79.6785	0.00103508	0.00697676
PCDHB11	1.10528	3.95546	128.305	0.00104773	0.00704679
HIST1H1B	-1.89574	2.82601	85.4742	0.00107282	0.00718745
SHANK3	4.13239	1.85125	63.3022	0.00107516	0.00720003
MAST4	1.00393	4.1809	131.482	0.00107853	0.00720784
TMEM125	-1.14797	3.85792	109.234	0.00110276	0.00734054
SLC15A2	2.01148	2.71295	109.763	0.00111627	0.00742091
BHLHE41	-1.26872	3.6254	141.572	0.00112152	0.00744946
PXDC1	-1.58762	3.13931	125.973	0.00118494	0.0078039
RP11-54O7.3	1.01155	4.13375	67.9215	0.00122413	0.00802794
TRHDE-AS1	-2.44776	2.39922	154.378	0.00122468	0.00802815
HSD17B14	-1.84054	2.85206	129.376	0.00123398	0.00807551
HOXA13	-1.26785	3.60151	127.935	0.00126159	0.00822149
ANO5	2.87182	2.18219	158.252	0.00128819	0.00837233
APOL2	1.53463	3.18297	134.343	0.00131252	0.00849739
AKAP12	1.8733	5.86124	54.6915	0.00131268	0.00849739
PRPH	-1.5202	3.19787	142.126	0.00136199	0.00878001
TNS1	1.1723	3.75208	120.43	0.00140754	0.00900628
TLCD2	-1.2469	3.61441	114.694	0.00140958	0.0090156
KLK3	1.62863	3.04418	117.564	0.00145388	0.00923804
SPG20	-1.88139	2.78034	131.887	0.00146373	0.00928543
CNTNAP5	2.46058	2.35723	103.103	0.00146718	0.00930292
RP11-253E3.3	-1.13301	3.82361	81.6636	0.00147332	0.009331
RP11-834C11.14	1.1049	3.87702	122.764	0.00149027	0.00942297
FBXL7	-2.83602	2.17603	145.414	0.0015065	0.00951788
CNTD2	-2.59746	2.2825	110.865	0.00152515	0.00961611
KSR2	-1.04779	4.00021	83.9937	0.00152699	0.00961993
RP11-561C5.4	-1.52156	3.17029	89.8929	0.00153987	0.00968926
TOX	-1.59908	3.07081	130.858	0.00154513	0.00971053
MAPK8IP3	-1.30607	5.74445	43.133	0.00155838	0.00977798
CSRNP3	-2.49213	2.33201	115.013	0.00157215	0.00984845
ANKRD36B	-1.03766	4.01335	72.8148	0.00159448	0.00996822
PHF21B	-1.3423	3.42106	77.8346	0.00162093	0.0101132
C8orf4	-2.55738	2.29227	130.9	0.00162248	0.0101188
CCDC155	-1.45832	3.24461	123.242	0.00163122	0.0101611
MT1X	1.0874	3.8919	94.8846	0.00164344	0.0102249
MTND1P23	-1.78999	2.84468	77.5914	0.00165398	0.010274
HOPX	1.48272	3.20161	129.341	0.00167379	0.0103763
FERMT1	-1.78071	2.84607	142.113	0.00172092	0.0106134
NUAK2	-1.05804	3.94738	100.435	0.00173051	0.010664
OTX1	-2.36979	2.38368	118.6	0.00173975	0.010704
TTC6	-1.03626	3.99042	65.5998	0.00177937	0.0108959
FAM153A	-3.06981	2.05017	73.44	0.0018997	0.0115734
TENM1	-1.21998	3.59478	110.878	0.00190526	0.0116027
RP11-123K3.4	-2.73295	2.17856	97.6837	0.00193863	0.0117736
EPHA5	-1.27815	3.48635	137.561	0.00194585	0.0118039
POLN	1.79419	2.80374	93.3063	0.00194733	0.011808
SCG2	-1.28683	3.46965	129.931	0.00196149	0.0118846
BICC1	1.77691	2.81171	54.3039	0.00203832	0.0122829
GKAP1	-1.01628	4.00394	133.748	0.00203949	0.0122852
PLA2G7	1.54744	3.07171	96.6184	0.00204961	0.0123414
MARCH3	-1.51125	3.12207	138.586	0.00205077	0.0123436
NPAS2	-2.33665	2.36899	135.342	0.00210657	0.0126384
ALDH3B2	1.18737	3.62914	72.8448	0.0021077	0.0126384
ARHGEF6	1.19343	3.60663	105.978	0.00220667	0.0131494
MEGF10	-2.56318	2.23154	150.034	0.00226325	0.0134401
SPSB4	-2.14903	2.47392	134.798	0.00231689	0.013675
CHST11	-1.05662	3.87448	77.7404	0.002363	0.013889
KAZN	-1.19311	3.58802	97.1833	0.00241818	0.0141437
SH3PXD2A	-2.0821	2.51293	75.4671	0.00243603	0.0142303
RHOV	-1.46477	3.14588	96.3834	0.00244165	0.0142454
BVES	-1.94653	2.61607	105.016	0.00249903	0.0145311
FADS3	-1.04769	3.87977	110.82	0.00250606	0.0145481
CTTNBP2	-1.84879	2.69928	81.0779	0.00254512	0.0147308
PDE4D	1.43905	3.16561	103.788	0.00258457	0.0149313
TMEM154	1.30918	3.36265	131.675	0.00260242	0.0150175
ERV3-1	1.29116	3.37563	124.24	0.0027915	0.0159839
DGKE	-1.04056	3.86281	88.3041	0.00285238	0.0162665
DNAH11	1.68392	2.8344	135.199	0.00289431	0.0164573
IFITM3	1.01141	3.92115	110.475	0.00292594	0.0166249
FSTL3	-1.60114	2.92806	102.237	0.00294688	0.0167194
XK	-1.46457	3.09932	92.0561	0.00298769	0.0169016
JMJD7-PLA2G4B	-1.12129	3.86556	22.4673	0.00301544	0.0170213
SHB	-1.10772	3.70065	104.439	0.00303329	0.0171034
SULT2B1	-2.41424	2.2483	118.056	0.00316636	0.0177506
DOC2B	-2.97639	1.99116	24.0157	0.00330858	0.018448
PRRT2	-1.35957	3.96607	25.1774	0.00335788	0.0186825
GABRD	-4.13398	1.66777	77.1512	0.00336441	0.0187055
RBMS1	-1.08064	3.72766	112.045	0.00340718	0.0189026
WNT8B	1.94147	2.55195	124.906	0.00341081	0.018916
ASB15	-3.54857	1.81305	117.485	0.00346475	0.0191536
ESPN	-2.96102	1.98847	95.0354	0.00346959	0.0191552
LRRC6	2.74309	2.06378	116.748	0.00357794	0.0196395
COL4A3	-1.71112	2.75758	115.569	0.00363528	0.019926
PTPRZ1	-1.94638	2.53339	104.455	0.00371128	0.0202924
SIX2	-1.86061	2.59301	120.42	0.00396468	0.0215037
DDR1	-1.37729	5.35309	30.2358	0.00398369	0.0215993
RP11-368I7.4	1.58292	2.86969	100.538	0.00409542	0.0220913
PLEKHH2	-1.75939	2.67235	62.8404	0.00425708	0.0228265
BTD	1.31125	3.22331	115.015	0.00448445	0.0238561
NMRK2	3.80087	1.70465	116.515	0.00449778	0.0238943
AC159540.1	-1.36994	3.13274	119.311	0.00452893	0.0240104
WDR96	1.79023	2.61733	84.9994	0.00467648	0.0246663
ZNF723	2.35189	2.20153	126.594	0.0047215	0.0248447
COL12A1	-1.77871	2.62408	113.976	0.00483486	0.0253381
KCNS3	-2.83508	1.96945	97.3817	0.00501211	0.0260799
PPAPDC1A	-3.6928	1.71598	131.616	0.00501237	0.0260799
GOLGA6L9	-1.58794	4.07438	24.5408	0.00503136	0.0261398
BANK1	1.04936	3.6863	69.8433	0.00503241	0.0261398
RTN1	2.38727	2.16859	107.564	0.00504609	0.02618
MSTO2P	-1.13886	3.49922	102.211	0.00508277	0.0263439
CLIP4	1.10177	3.5648	109.997	0.00520195	0.0268808
MIR4500HG	-2.24673	2.24511	93.3048	0.00525265	0.0271054
TBXA2R	-1.81822	2.56469	107.183	0.00531914	0.0273861
KIF26A	-3.1502	1.84608	119.432	0.00547467	0.0281216
MYBPC1	1.45281	2.96225	95.6367	0.00548217	0.0281507
ODAM	2.8848	1.92789	96.1703	0.00556999	0.0284871
RP11-638F5.1	-1.45668	2.9548	99.6168	0.00559708	0.0285801
WDR78	1.03735	3.67606	65.7403	0.00572116	0.0291179
HIST1H1E	-1.00012	3.76354	61.8058	0.00573332	0.0291511
MMP14	-3.11814	1.84653	107.09	0.0057718	0.029318
SOD3	1.38241	3.04537	97.2666	0.00582237	0.0295072
CHRM1	1.92093	2.44672	89.3047	0.00592973	0.029973
BACH2	-1.05442	3.63008	73.4411	0.00593655	0.0299978
SPHK1	-1.27713	3.20456	85.3716	0.00598081	0.0301723
PSMG3-AS1	1.08297	3.56361	69.0347	0.00598863	0.0302019
SUSD5	-1.52694	2.83366	109.509	0.00629713	0.0315247
PCDH11X	-1.1436	3.42725	38.4085	0.00633809	0.0316762
WDR53	-1.00255	3.72558	81.3211	0.00638848	0.0318663
RP11-1149O23.3	1.0243	3.6661	71.2538	0.00653469	0.0324498
ROBO2	-1.49017	2.86944	72.6402	0.00655455	0.0325349
FAM109B	3.05433	1.83004	119.103	0.00692369	0.0340762
SPRY4	1.7744	2.53513	111.065	0.0070347	0.0345568
RPL36A-HNRNPH2	1.21207	3.26529	79.019	0.00707935	0.0347432
SPTB	1.35735	3.02497	63.3216	0.00718525	0.0351851
ADAMTS20	-1.11613	3.44354	83.0037	0.00720854	0.0352555
DMKN	-2.14101	2.24259	67.0393	0.007248	0.0354156
DLEU2	-1.1484	3.3751	83.1988	0.00733588	0.0357688
UBXN10	1.46698	2.86334	93.8526	0.00741527	0.0361291
GDNF	-1.28871	3.11859	69.4029	0.00759011	0.0368652
EDN2	-1.29918	3.09958	104.767	0.00765094	0.0370794
PRSS27	-1.12349	3.41019	96.571	0.00767227	0.037148
PCDHB10	1.1871	3.28367	59.0337	0.00774984	0.037407
YPEL3	1.42067	2.90809	70.0057	0.00789876	0.0380311
KIF9	1.07024	3.50753	101.282	0.00790225	0.0380361
GSPT2	1.05391	3.53041	51.3031	0.00821669	0.0392938
PEG3	-1.47702	2.81995	94.0972	0.00838077	0.0399528
ARHGAP24	1.35782	2.9637	101.914	0.0088949	0.0420064
DNAH10OS	-1.57174	2.6838	71.0815	0.00905587	0.042637
NAP1L3	1.46935	2.80274	91.4993	0.00913484	0.0429697
GLI2	-1.93555	2.32989	73.2885	0.00936004	0.0438828
PABPC1L2B	3.38756	1.67667	80.3949	0.00943671	0.0441555
LRFN5	-2.04916	2.24193	93.4654	0.00951744	0.0444861
CECR2	1.16041	3.26672	85.1197	0.00963578	0.0449043
PTHLH	-1.67066	2.55179	86.895	0.009929	0.0461047
MAP2K6	1.71534	2.50143	68.7493	0.0100261	0.046486
PER3	-1.62819	2.58774	83.1422	0.0102437	0.0472829
RP11-474G23.2	-3.15697	1.86313	14.8863	0.0104785	0.0481662
NR4A3	-2.01497	2.24233	96.4019	0.0105034	0.0482523
CHURC1-FNTB	3.67113	1.579	45.3606	0.0105447	0.0484134
FSBP	-1.66324	2.54199	38.1438	0.0105913	0.048584
KIAA0922	-1.30654	2.99179	72.6751	0.010605	0.0486326
CORO2A	-1.14418	3.26444	86.1325	0.0107833	0.0492757
TST	1.00406	3.55025	90.6913	0.0108979	0.0497117

## Sheet: DGE_FOSL2_high_low table 7
Symbol	logFC	logCPM	F	PValue	FDR
CRNN	11.1899	5.39864	958.384	1.75072e-164	6.46983e-163
GKN1	10.9226	4.45955	834.066	2.61553e-147	6.19287e-146
SPRR3	9.83561	7.80473	781.696	8.34968e-140	1.61077e-138
TMPRSS11A	9.65579	3.36476	1036.21	8.29023e-175	4.04808e-173
TMPRSS11B	9.47695	2.1438	881.618	5.55755e-154	1.54997e-152
SERPINB13	8.3967	4.82785	805.817	2.7843e-143	5.94076e-142
UGT1A7	8.28763	2.93225	759.489	1.42794e-136	2.59029e-135
KRT13	8.27939	9.26498	624.542	3.12799e-116	3.54799e-115
KRT4	8.12795	7.7504	595.177	1.22579e-111	1.25901e-110
PGA4	8.04648	4.88792	567.559	2.92534e-107	2.73491e-106
TMPRSS11D	8.00342	4.27313	771.141	2.84812e-138	5.28233e-137
PLA2G4E	7.80844	2.14397	907.138	1.64979e-157	5.11882e-156
HEPHL1	7.70899	4.00943	967.862	9.3078e-166	3.57271e-164
MUC17	7.67374	6.18529	473.318	7.03002e-92	4.80929e-91
DSG3	7.53891	7.81504	662.428	4.57037e-122	5.83261e-121
RPTN	7.5078	1.94234	719.778	1.03359e-130	1.62375e-129
KRT6A	7.46229	11.1057	495.112	1.68709e-95	1.24262e-94
CLCA2	7.45325	6.95851	775.128	7.49289e-139	1.41434e-137
LIPF	7.44795	4.78669	451.723	2.96815e-88	1.88747e-87
S100A7A	7.4289	4.43642	612.135	2.68112e-114	2.91672e-113
GBP6	7.39264	5.29287	1028.46	8.56731e-174	4.05057e-172
KRT6C	7.375	8.66456	495.208	1.62633e-95	1.19906e-94
SPRR2F	7.36385	3.05549	647.523	8.78276e-120	1.0669e-118
KRT78	7.35633	3.28873	719.544	1.11964e-130	1.75709e-129
IL1F9	7.28734	3.00146	786.454	1.71005e-140	3.36876e-139
MYH2	7.17225	4.46392	441.804	1.41576e-86	8.71274e-86
LCE3D	7.15665	3.26774	541.477	4.50049e-103	3.85871e-102
MUC2	7.1002	5.5075	524.094	2.97081e-100	2.40458e-99
SPRR2B	7.09818	2.5235	564.237	9.92197e-107	9.14972e-106
SPINK4	7.05278	2.96272	485.506	6.57289e-94	4.68598e-93
SPINK7	7.02162	1.4872	646.415	1.30034e-119	1.57191e-118
SPRR2D	7.01003	6.19381	520.327	1.22194e-99	9.78406e-99
KRT6B	6.99441	9.64273	466.196	1.09242e-90	7.29246e-90
FER1L6	6.94393	2.64535	898.153	2.85201e-156	8.61563e-155
SERPINB4	6.8768	4.14408	647.835	7.86509e-120	9.57766e-119
SERPINB3	6.85193	5.6857	591.933	3.979e-111	4.05885e-110
DPCR1	6.82313	5.55655	528.08	6.67205e-101	5.49595e-100
FAM83C	6.7453	3.34067	791.736	2.9514e-141	5.92388e-140
SPRR2A	6.73099	6.96004	437.86	6.61894e-86	4.01858e-85
SPRR2E	6.72242	6.09882	437.763	6.8749e-86	4.17229e-85
CASP14	6.69751	2.29522	516.673	4.82857e-99	3.81495e-98
FGFBP1	6.66842	5.57059	776.281	5.0951e-139	9.66642e-138
SERPINB2	6.59402	4.38189	803.403	6.18047e-143	1.30747e-141
DSG1	6.5514	5.57157	555.067	2.91812e-105	2.60549e-104
SPRR1B	6.48088	7.64932	415.015	5.32651e-82	3.02893e-81
PGLYRP3	6.47075	1.69881	669.191	4.25445e-123	5.5678e-122
ADH7	6.3602	4.70165	472.043	1.14798e-91	7.82821e-91
DSC3	6.35526	7.57727	642.772	4.72933e-119	5.64827e-118
LCE3E	6.35216	1.54405	512.288	2.52016e-98	1.9661e-97
SLC4A1	6.23874	3.38215	478.874	8.32734e-93	5.79258e-92
IL1F5	6.23671	3.68142	568.896	1.78992e-107	1.68086e-106
SPRR2G	6.234	3.94398	436.997	9.27911e-86	5.61079e-85
SLURP1	6.21112	2.29745	516.152	5.87538e-99	4.6371e-98
KRT16	6.17726	9.6806	405.63	2.20978e-80	1.2189e-79
IVL	6.17622	5.76112	494.105	2.47474e-95	1.81647e-94
PGA3	6.11985	4.69108	484.824	8.53066e-94	6.05274e-93
RHCG	6.03169	6.91305	539.268	1.02375e-102	8.70242e-102
CLDN16	6.02977	3.10364	646.073	1.46781e-119	1.77292e-118
SPRR1A	6.01917	6.84529	389.494	1.39325e-77	7.28571e-77
SBSN	5.9891	6.37383	470.387	2.17168e-91	1.47147e-90
CRCT1	5.97154	2.92879	438.197	5.80082e-86	3.5334e-85
REG4	5.96906	6.22093	365.328	2.40719e-73	1.17005e-72
LASS3	5.93077	3.7295	744.177	2.52377e-134	4.29561e-133
IGFL1	5.92658	3.13343	536.664	2.70157e-102	2.28216e-101
DSC1	5.83233	2.24094	625.115	2.54812e-116	2.89688e-115
C9orf71	5.79087	2.2666	349.741	1.39088e-70	6.40122e-70
ANXA10	5.78942	3.6872	416.439	3.03222e-82	1.73222e-81
OLFM4	5.77492	8.24798	368.999	5.4243e-74	2.66087e-73
MUC16	5.7569	7.12034	437.484	7.66747e-86	4.64949e-85
FAM83B	5.73821	4.02182	929.3	1.52626e-160	5.05124e-159
PI3	5.69448	7.78221	504.706	4.42541e-97	3.37815e-96
S100A7	5.65845	6.74925	363.624	4.81251e-73	2.32251e-72
KRTDAP	5.60442	4.69791	363.514	5.03132e-73	2.42496e-72
UPK1B	5.53472	5.60345	461.579	6.49987e-90	4.27196e-89
KLK9	5.52943	1.93525	476.173	2.34764e-92	1.62018e-91
GPR115	5.51867	2.58748	894.82	8.23131e-156	2.46658e-154
SLC9A4	5.45815	1.68607	697.063	2.58359e-127	3.73567e-126
MYH1	5.44811	3.30172	305.907	1.08218e-62	4.33018e-62
XIRP2	5.4367	2.77154	372.149	1.51333e-74	7.48028e-74
AQP2	5.38844	2.22877	410.022	3.85734e-81	2.15805e-80
IL1RN	5.36323	6.34296	1251.27	8.40292e-202	9.77693e-200
KRT1	5.35482	6.57238	322.189	1.20634e-65	5.10543e-65
UPK3B	5.33346	5.0425	689.685	3.33697e-126	4.69288e-125
UGT1A10	5.32284	3.74086	367.684	9.24554e-74	4.51751e-73
MMP13	5.31603	5.72385	409.554	4.64397e-81	2.59425e-80
MMP3	5.30536	4.70075	493.777	2.8038e-95	2.05194e-94
UGT2A3	5.26959	3.69265	306.391	8.83584e-63	3.53933e-62
ANXA8L2	5.26632	4.67834	697.309	2.37287e-127	3.43433e-126
POF1B	5.26567	4.99654	775.411	6.81653e-139	1.28831e-137
KLK7	5.26136	5.83581	527.636	7.87939e-101	6.469e-100
ITLN1	5.23183	3.35927	378.413	1.2033e-75	6.07897e-75
TM4SF20	5.22679	2.42615	393.1	3.28439e-78	1.73517e-77
AMTN	5.19883	2.72075	355.978	1.08496e-71	5.09245e-71
CSRP3	5.19436	1.58864	320.749	2.19551e-65	9.23664e-65
EPYC	5.18553	1.31464	500.624	2.07853e-96	1.56578e-95
SERPINB5	5.17774	6.80563	544.996	1.21703e-103	1.05257e-102
KPRP	5.17086	1.66623	375.53	3.85573e-75	1.92696e-74
FAT2	5.14542	6.51162	766.401	1.39677e-137	2.57133e-136
GPR87	5.1421	3.94458	567.138	3.41427e-107	3.18801e-106
CYP2C18	5.13966	2.94512	576.762	1.00253e-108	9.66387e-108
KLK5	5.12666	5.06019	408.757	6.37361e-81	3.55514e-80
SERPINB7	5.09122	2.35574	573.324	3.52944e-108	3.36948e-107
PM20D1	5.08653	2.45306	455.417	7.07376e-89	4.55467e-88
TGM3	5.08261	5.43469	403.21	5.78991e-80	3.17135e-79
TGM1	5.07372	5.5969	828.218	1.76717e-146	4.08673e-145
KRT20	4.98403	4.7147	271.241	2.56975e-56	9.17556e-56
GJB4	4.96927	2.47205	806.203	2.45064e-143	5.25143e-142
KRT75	4.96692	3.26039	363.932	4.24467e-73	2.05247e-72
ADIPOQ	4.95494	1.57885	343.773	1.60955e-69	7.25737e-69
MMP10	4.95052	5.07364	445.287	3.63591e-87	2.26095e-86
LYPD2	4.94738	2.84273	370.035	3.56342e-74	1.75264e-73
CSTA	4.93245	6.48536	708.709	4.63243e-129	7.02553e-128
CLDN18	4.91349	6.76117	290.369	7.53364e-60	2.86148e-59
S100A8	4.90953	8.37712	507.893	1.32526e-97	1.02159e-96
GJB3	4.89376	4.94422	929.144	1.60316e-160	5.29397e-159
KRT17	4.88511	10.3591	438.146	5.91717e-86	3.60133e-85
CYP1A1	4.87435	3.25739	380.148	5.97677e-76	3.04003e-75
S100A2	4.85858	8.01489	552.634	7.17415e-105	6.35224e-104
S100A12	4.85365	2.2375	617.458	3.95894e-115	4.39348e-114
ARL14	4.83356	2.20271	475.433	3.11884e-92	2.14842e-91
FAM83A	4.82779	5.87537	471.741	1.28956e-91	8.78562e-91
TNS4	4.82234	6.79935	530.49	2.70801e-101	2.24182e-100
LYPD3	4.8108	6.78335	801.009	1.364e-142	2.8451e-141
WT1	4.80755	4.58471	384.487	1.04138e-76	5.37954e-76
DMBT1	4.7759	7.21634	321.899	1.36103e-65	5.74867e-65
CLCA1	4.75739	2.12515	255.456	2.25955e-53	7.64633e-53
SI	4.75571	3.02943	247.742	6.3435e-52	2.08138e-51
TFF2	4.75049	5.10491	250.017	2.36937e-52	7.84504e-52
GJB2	4.71935	7.60925	834.617	2.18466e-147	5.18091e-146
ALDH3A1	4.69497	6.9157	464.657	1.97885e-90	1.31332e-89
TP63	4.67452	7.31459	465.795	1.27522e-90	8.4937e-90
UGT1A1	4.6685	1.46741	393.973	2.31539e-78	1.22759e-77
CDH17	4.65553	5.05504	321.752	1.44651e-65	6.10279e-65
KRT14	4.65244	10.8315	223.212	2.82184e-47	8.52103e-47
GPA33	4.65144	2.78345	491.426	6.86441e-95	4.97236e-94
HAVCR1	4.62921	1.9546	334.395	7.67016e-68	3.36173e-67
VGLL1	4.62856	2.97463	421.494	4.11305e-83	2.37978e-82
ANXA8	4.6164	5.88863	455.679	6.38971e-89	4.11778e-88
REG1B	4.61593	3.65417	208.843	1.59977e-44	4.59594e-44
CYP11B1	4.61251	4.84635	179.954	6.47646e-39	1.69426e-38
PTHLH	4.6023	5.58112	675.416	4.81426e-124	6.44774e-123
LGALS7B	4.58729	4.483	342.069	3.24387e-69	1.45559e-68
IL1A	4.58035	3.25939	597.843	4.6651e-112	4.83153e-111
INHBA	4.56931	4.28442	1092.62	4.24128e-182	2.5677e-180
CAPNS2	4.54824	2.60019	410.405	3.31241e-81	1.85737e-80
WFDC5	4.54561	1.87897	375.22	4.37008e-75	2.18109e-74
MMP1	4.54443	7.17328	411.764	1.93189e-81	1.0886e-80
KRT24	4.5406	2.79905	249.627	2.80449e-52	9.26309e-52
BTNL8	4.54048	1.31118	542.791	2.76103e-103	2.37688e-102
CDSN	4.53313	4.36897	571.178	7.7498e-108	7.33277e-107
C6orf222	4.51568	2.5017	363.677	4.70826e-73	2.27294e-72
CLCA4	4.50729	4.21024	341.298	4.45388e-69	1.99374e-68
KRT5	4.50394	11.3259	265.637	2.83208e-55	9.91494e-55
NRAP	4.49948	2.58862	297.26	4.10394e-61	1.5925e-60
LAMC2	4.49638	8.39645	717.782	2.04879e-130	3.18172e-129
S100A9	4.49289	9.35463	511.528	3.35687e-98	2.60792e-97
RNASE7	4.48247	2.16289	423.494	1.86868e-83	1.08839e-82
RSPO1	4.45707	1.97703	495.07	1.71416e-95	1.26194e-94
CNFN	4.44451	5.01674	671.124	2.16169e-123	2.844e-122
CAPN14	4.44094	2.38852	641.247	8.12507e-119	9.64965e-118
KCNK15	4.42634	3.63618	545.149	1.14964e-103	9.96601e-103
C20orf114	4.42093	5.9015	247.502	7.03867e-52	2.30642e-51
TRIM29	4.39667	8.04153	498.537	4.58904e-96	3.43268e-95
SULT1E1	4.37699	1.75856	397.496	5.65796e-79	3.02781e-78
FAM25A	4.36927	1.59055	284.37	9.56916e-59	3.55573e-58
ATP6V0D2	4.36856	3.78191	410.381	3.34445e-81	1.87392e-80
MUC13	4.35218	6.46233	255.255	2.46379e-53	8.32423e-53
CHP2	4.31719	1.92587	516.104	5.98242e-99	4.71908e-98
PADI3	4.30935	4.1016	305.181	1.46761e-62	5.86139e-62
KRT80	4.30331	5.46071	723.048	3.37193e-131	5.35374e-130
LAMA3	4.29756	7.17975	1110.41	2.29462e-184	1.51211e-182
CXCL6	4.29676	3.13668	582.179	1.38588e-109	1.36058e-108
GABRP	4.28707	5.06575	407.587	1.01447e-80	5.6291e-80
CKM	4.27154	3.51525	326.462	2.04558e-66	8.7593e-66
EREG	4.24765	3.6354	395.786	1.12071e-78	5.9738e-78
IL20RB	4.22326	4.3333	759.221	1.56295e-136	2.82832e-135
LRRC15	4.21349	4.79786	514.042	1.3008e-98	1.02016e-97
A2ML1	4.20211	6.21241	364.876	2.89196e-73	1.40339e-72
FXYD4	4.19931	1.55526	296.152	6.54768e-61	2.53351e-60
MUC6	4.19597	6.12056	262.264	1.20526e-54	4.1686e-54
MYL2	4.17766	2.38448	207.436	2.98603e-44	8.54554e-44
CHRDL2	4.17612	3.64506	398.959	3.15441e-79	1.69966e-78
TMEM189-UBE2V1	4.17525	2.04809	422.379	2.90068e-83	1.68224e-82
SPINK5	4.15465	5.56373	407.258	1.15621e-80	6.40366e-80
IL24	4.14993	1.50098	511.953	2.86006e-98	2.22777e-97
CRH	4.14919	2.20603	216.377	5.72239e-46	1.68526e-45
LAMB3	4.14267	8.07996	1056.88	1.69174e-177	8.87152e-176
EPS8L3	4.13872	3.66188	230.48	1.16538e-48	3.5986e-48
PGLYRP4	4.1256	1.24811	381.744	3.14167e-76	1.60676e-75
CDHR2	4.11209	3.43263	313.343	4.81375e-64	1.97387e-63
PKHD1	4.09061	3.25333	364.369	3.5541e-73	1.72071e-72
MUC21	4.08369	5.00714	211.631	4.65688e-45	1.34827e-44
NCCRP1	4.08303	4.4517	468.047	5.34849e-91	3.60104e-90
FAM110C	4.05961	1.65229	1170.57	6.29338e-192	5.51337e-190
TTC22	4.05674	3.38623	848.284	2.56168e-149	6.40118e-148
CLDN1	4.05509	7.58533	825.31	4.57682e-146	1.04065e-144
UPK2	4.04993	4.53053	290.194	8.11263e-60	3.07904e-59
GREM1	4.04804	6.43437	569.033	1.70261e-107	1.60183e-106
TMPRSS4	4.03642	6.45603	407.986	8.65941e-81	4.81751e-80
FOSL2	4.03294	7.36117	10453	0	0
NIPAL1	4.02324	1.97804	889.536	4.39653e-155	1.28136e-153
CYP4A11	4.0071	1.28186	288.084	1.98142e-59	7.46125e-59
CXCL1	4.00506	5.19041	616.292	6.01661e-115	6.65221e-114
GSDMC	4.00246	3.11835	510.768	4.47328e-98	3.46081e-97
PITX1	3.99279	5.78098	580.234	2.81806e-109	2.75209e-108
UPK1A	3.9905	3.38443	266.035	2.38815e-55	8.37851e-55
AADAC	3.9747	2.16125	345.152	9.13484e-70	4.14015e-69
KRT15	3.97015	7.91391	278.649	1.08965e-57	3.97554e-57
ABCA13	3.9572	4.05294	499.4	3.30678e-96	2.47726e-95
GJB5	3.90006	3.74476	581.863	1.55514e-109	1.52574e-108
KLF5	3.89214	7.59582	1059.11	8.70396e-178	4.59674e-176
PTGER3	3.87939	3.92137	576.532	1.09025e-108	1.04958e-107
ANXA13	3.879	2.54582	366.454	1.52355e-73	7.42723e-73
COL10A1	3.87592	4.8182	539.883	8.1419e-103	6.93295e-102
LY6D	3.86791	6.66179	215.479	8.50169e-46	2.49686e-45
B3GNT3	3.86789	5.00488	464.906	1.79691e-90	1.19417e-89
KLK10	3.85115	6.52343	370.686	2.73719e-74	1.34894e-73
CTSE	3.83583	6.6751	207.542	2.84827e-44	8.15441e-44
SCEL	3.83359	4.52827	334.351	7.81002e-68	3.42203e-67
AIM1L	3.8288	3.30901	531.769	1.67903e-101	1.39697e-100
PKP1	3.82843	8.69537	277.406	1.84965e-57	6.71217e-57
CPA4	3.80302	2.63291	482.51	2.06745e-93	1.45582e-92
THBS1	3.80186	8.23025	1214.33	2.57513e-197	2.62681e-195
TMEM40	3.80071	2.94686	320.186	2.77502e-65	1.16451e-64
ERN2	3.79852	3.77425	279.609	7.2409e-58	2.65155e-57
HAS3	3.79241	6.11858	664.69	2.06404e-122	2.64998e-121
ODAM	3.79081	1.60022	237.904	4.55809e-50	1.44803e-49
TRIM15	3.78277	1.83529	288.732	1.50583e-59	5.68763e-59
NR1I2	3.7747	1.2065	479.75	5.9458e-93	4.15147e-92
MYO1A	3.77273	2.58349	318.48	5.6467e-65	2.35696e-64
COL1A1	3.77193	11.8897	693.24	9.7174e-127	1.38357e-125
ABCA12	3.76879	3.87165	455.53	6.76836e-89	4.35991e-88
CDHR5	3.7587	4.34271	264.841	3.98516e-55	1.39028e-54
BICC1	3.75577	3.41382	791.692	2.99495e-141	6.0032e-140
COL3A1	3.75157	11.0966	756.022	4.59525e-136	8.21574e-135
PERP	3.75108	9.23656	1030.64	4.43553e-174	2.12406e-172
TRIM31	3.74697	3.53467	284.357	9.62237e-59	3.57461e-58
IL8	3.7238	5.75167	600.613	1.71193e-112	1.78792e-111
CYP4F3	3.71924	3.61992	395.614	1.20072e-78	6.39571e-78
LRRN4	3.71789	2.79736	382.136	2.68307e-76	1.37458e-75
SH3RF2	3.71149	4.45512	789.571	6.06096e-141	1.20676e-139
SLCO1B3	3.67922	1.90228	279.619	7.20776e-58	2.64007e-57
MEP1A	3.67569	1.73755	310.232	1.76746e-63	7.1724e-63
MXRA5	3.66726	7.50058	1161.45	8.68535e-191	7.30796e-189
TM4SF19	3.65321	1.81587	621.54	9.13069e-116	1.02862e-114
MFAP5	3.65311	4.27327	556.865	1.5017e-105	1.34728e-104
C10orf99	3.6492	3.98602	217.585	3.35793e-46	9.93438e-46
ANO1	3.63078	6.63708	756.447	3.98113e-136	7.12632e-135
GPR157	3.62721	1.7801	1279.21	3.66969e-205	4.92366e-203
CCL11	3.62593	1.65024	457.05	3.75501e-89	2.43251e-88
CYP4F22	3.61631	2.35811	308.737	3.3055e-63	1.33484e-62
HES2	3.61089	4.17466	501.547	1.46452e-96	1.10548e-95
DSC2	3.59917	7.16608	889.092	5.10541e-155	1.48506e-153
EDN2	3.59817	2.42431	425.354	8.98048e-84	5.27391e-83
THBD	3.57934	5.94259	1351.74	1.03573e-213	1.95255e-211
ALOXE3	3.57311	1.28701	577.86	6.68298e-109	6.47979e-108
LGALS7	3.5644	5.13021	221.165	6.94232e-47	2.08158e-46
GPR109B	3.55823	2.54033	486.461	4.56421e-94	3.26488e-93
KRT23	3.556	4.80309	317.251	9.42598e-65	3.92235e-64
MACC1	3.54515	5.2093	589.919	8.27136e-111	8.35155e-110
FRRS1	3.54265	2.7896	1244.69	5.18033e-201	5.88936e-199
HNF4A	3.54039	4.39435	202.062	3.24855e-43	9.13705e-43
BDKRB1	3.53867	1.24471	724.533	2.01738e-131	3.22025e-130
SDC1	3.51982	8.87102	882.35	4.39806e-154	1.23121e-152
GCNT3	3.51117	4.82321	307.563	5.40606e-63	2.17425e-62
SOST	3.50895	2.01965	218.686	2.06695e-46	6.13941e-46
TMEM213	3.50408	3.4856	179.731	7.16151e-39	1.87182e-38
CXCL3	3.50345	2.87231	538.484	1.37104e-102	1.16347e-101
CYP24A1	3.49445	4.34522	298.325	2.62096e-61	1.02076e-60
MMP11	3.49304	7.10863	674.269	7.18893e-124	9.56789e-123
ALOX12B	3.49293	2.21689	346.319	5.65786e-70	2.57763e-69
P2RY2	3.48894	3.06198	911.792	3.76697e-158	1.18108e-156
PPL	3.48555	7.50944	866.54	7.02169e-152	1.85087e-150
MYBPH	3.48288	2.33418	214.082	1.57577e-45	4.60516e-45
EPPK1	3.47532	5.98111	782.095	7.30941e-140	1.41744e-138
SYT8	3.46608	3.6831	271.196	2.6194e-56	9.34613e-56
C6orf223	3.46464	2.74066	416.406	3.072e-82	1.75359e-81
SFN	3.45583	8.79133	325.815	2.67502e-66	1.14283e-65
TFF1	3.45516	5.72388	152.655	1.58715e-33	3.73654e-33
CALML5	3.45469	4.82301	181.474	3.2654e-39	8.5952e-39
AREG	3.45048	4.01996	383.524	1.53452e-76	7.88871e-76
USH1G	3.44909	1.51459	461.168	7.61261e-90	4.99448e-89
SELE	3.44273	3.12328	452.662	2.06077e-88	1.31383e-87
DSP	3.44219	9.85499	743.92	2.75425e-134	4.68254e-133
FAM83G	3.44023	4.32138	826.868	2.74861e-146	6.29771e-145
PRSS22	3.43623	4.01423	410.276	3.48678e-81	1.9522e-80
SLITRK6	3.43615	4.04996	325.752	2.74647e-66	1.17302e-65
GALNT5	3.43073	3.33292	401.927	9.6544e-80	5.26484e-79
ITGB6	3.43064	5.92715	342.302	2.94642e-69	1.32291e-68
VSIG1	3.4282	4.38846	270.951	2.90961e-56	1.03667e-55
WNT10A	3.42199	3.84449	507.014	1.84788e-97	1.42078e-96
WIT1	3.41323	1.74403	233.025	3.83054e-49	1.19273e-48
C1orf110	3.41113	1.81551	248.344	4.88697e-52	1.60631e-51
LGALS4	3.40482	6.00244	189.904	7.39852e-41	2.00703e-40
SLC3A1	3.38905	5.38028	221.986	4.8367e-47	1.45374e-46
CXCL5	3.38719	5.02106	287.883	2.15807e-59	8.11825e-59
SGPP2	3.3835	4.12703	1159.1	1.70358e-190	1.40174e-188
PADI1	3.38141	2.37199	271.852	1.97898e-56	7.08825e-56
SERPINE1	3.38085	7.3886	887.449	8.62267e-155	2.4839e-153
LCN2	3.36507	8.34032	212.515	3.14984e-45	9.14794e-45
LPP	3.35983	5.42311	1420.11	1.39385e-221	3.40305e-219
XDH	3.35975	3.62663	399.648	2.39648e-79	1.29221e-78
C14orf105	3.34457	2.5768	167.273	2.01213e-36	5.03303e-36
PPY	3.34322	1.85183	136.052	3.3381e-30	7.36945e-30
TCN1	3.33574	3.94221	208.82	1.61612e-44	4.64203e-44
FUT3	3.3342	4.15121	474.259	4.8964e-92	3.36356e-91
PLS1	3.32762	5.52077	804.795	3.90221e-143	8.30224e-142
CDX2	3.32491	2.57975	187.356	2.32012e-40	6.22588e-40
ASPN	3.31946	4.86041	596.676	7.11855e-112	7.33679e-111
CLRN3	3.31912	2.11416	217.474	3.52622e-46	1.0424e-45
APOBEC3A	3.31198	2.89212	462.744	4.1441e-90	2.73452e-89
ABP1	3.31176	5.56443	265.457	3.06007e-55	1.07031e-54
GKN2	3.30852	2.55497	136.959	2.19281e-30	4.86481e-30
BHMT	3.30211	3.90507	189.258	9.88396e-41	2.67445e-40
CYP4F11	3.29794	4.77294	394.976	1.54978e-78	8.24318e-78
MPZL3	3.29715	1.2982	973.497	1.62017e-166	6.46894e-165
MSLN	3.29375	7.14431	218.534	2.21006e-46	6.56187e-46
VIL1	3.27875	4.18115	167.847	1.55019e-36	3.88474e-36
PSCA	3.27671	6.65387	195.007	7.54508e-42	2.08013e-41
RHBG	3.27606	1.44217	247.665	6.5582e-52	2.1504e-51
IRF6	3.26521	6.03773	746.32	1.22097e-134	2.10463e-133
SLC13A1	3.26501	1.63399	137.547	1.67048e-30	3.71765e-30
MICALCL	3.26008	1.25039	733.278	1.01946e-132	1.67952e-131
COL12A1	3.25511	7.82293	751.599	2.04596e-135	3.58899e-134
LY6G6C	3.25307	2.40312	264.578	4.46219e-55	1.55415e-54
CDCP1	3.25299	6.34257	1062.23	3.44045e-178	1.84312e-176
MUC4	3.24914	6.3637	278.231	1.30166e-57	4.73977e-57
COL6A3	3.2396	9.13341	628.115	8.72108e-117	9.99101e-116
VTCN1	3.23773	4.75521	281.924	2.70447e-58	9.96234e-58
XIRP1	3.23475	1.6387	450.594	4.59791e-88	2.91514e-87
C19orf21	3.23073	5.89058	359.758	2.32192e-72	1.10445e-71
FOXI1	3.22698	2.78376	156.271	3.0317e-34	7.25437e-34
ODZ2	3.22192	5.34914	328.73	7.98979e-67	3.44405e-66
RARRES1	3.2162	5.18764	554.805	3.21408e-105	2.86525e-104
IL6	3.1998	2.99458	495.31	1.5648e-95	1.15483e-94
PROM2	3.19457	6.57473	526.342	1.27918e-100	1.04618e-99
TMPRSS3	3.19418	4.16285	341.847	3.55289e-69	1.59281e-68
C2orf54	3.18874	3.20065	315.632	1.85111e-64	7.65155e-64
EHF	3.18513	6.35969	372.361	1.38932e-74	6.87187e-74
IL1RL1	3.18438	1.40577	428.99	2.14415e-84	1.27324e-83
FOXQ1	3.18092	5.24912	580.695	2.38187e-109	2.32917e-108
EVPL	3.17243	6.77911	451.54	3.18782e-88	2.0263e-87
ACTA1	3.17185	4.54056	171.334	3.18744e-37	8.08422e-37
TPRG1	3.17163	2.57997	584.454	6.03356e-110	5.97459e-109
MAGEA11	3.17107	1.67852	174.806	6.61891e-38	1.6987e-37
FUT2	3.16114	4.18302	681.899	5.01025e-125	6.88354e-124
CEACAM7	3.16004	3.33169	168.942	9.42861e-37	2.37598e-36
COL5A1	3.15854	8.36773	684.611	1.94827e-125	2.69161e-124
ITGB4	3.15698	8.59953	1157.39	2.78735e-190	2.2503e-188
GPR109A	3.15188	3.68702	384.562	1.0106e-76	5.22239e-76
LRRC19	3.14617	1.34781	303.607	2.84238e-62	1.12914e-61
AHNAK2	3.14396	7.6852	673.571	9.17894e-124	1.21838e-122
GRHL3	3.1437	4.61285	466.449	9.90906e-91	6.62368e-90
CCL20	3.12938	4.34238	281.369	3.42403e-58	1.26005e-57
AKR1B10	3.12656	6.78918	170.9	3.88072e-37	9.83252e-37
NPR1	3.12647	4.94183	589.496	9.64401e-111	9.72432e-110
CEACAM5	3.12637	8.05466	136.949	2.20389e-30	4.88867e-30
PCK1	3.10285	3.93228	186.194	3.90856e-40	1.04488e-39
REG3A	3.10194	4.82316	102.518	2.2122e-23	4.29045e-23
B3GNT5	3.10059	5.85962	1134.6	2.00107e-187	1.48269e-185
COL8A1	3.10013	4.66538	585.156	4.68078e-110	4.64429e-109
FRK	3.09853	2.61259	1203.1	6.04798e-196	6.04514e-194
ALDOB	3.09682	3.9926	183.189	1.50874e-39	3.99319e-39
ATP6V1B1	3.09665	5.14793	294.522	1.30233e-60	5.00533e-60
PTGS2	3.09378	5.07473	479.603	6.2959e-93	4.3918e-92
ABO	3.08889	2.36359	446.562	2.21199e-87	1.38243e-86
HSD11B2	3.08466	4.93961	533.301	9.47367e-102	7.91314e-101
C4orf7	3.08212	4.59022	139.902	5.62304e-31	1.26273e-30
LUM	3.07594	8.23865	516.225	5.71671e-99	4.51426e-98
ASAM	3.07483	2.81445	662.072	5.16398e-122	6.55645e-121
BDKRB2	3.07142	4.18908	846.758	4.20313e-149	1.04155e-147
LAD1	3.05924	7.34786	365.538	2.21017e-73	1.07463e-72
PIK3C2G	3.05588	1.52267	218.089	2.68978e-46	7.97828e-46
RASSF9	3.04576	2.27459	536.893	2.47349e-102	2.09186e-101
CDH6	3.04559	5.20502	443.469	7.39077e-87	4.56725e-86
ALDH3B2	3.04553	5.26207	264.506	4.60232e-55	1.60183e-54
SLC5A1	3.04387	4.18701	272.651	1.40701e-56	5.04688e-56
FABP4	3.04266	4.82697	227.371	4.54878e-48	1.39107e-47
VDR	3.03991	5.0917	827.647	2.13014e-146	4.90327e-145
ITGA11	3.0353	4.83769	840.88	2.8397e-148	6.89914e-147
ELF3	3.03004	7.93409	423.76	1.68251e-83	9.80344e-83
ZC3H12A	3.02992	5.30165	1267.08	1.05512e-203	1.33168e-201
IL1R2	3.02945	3.36979	428.603	2.49998e-84	1.48276e-83
FUT6	3.02919	3.1038	265.566	2.92025e-55	1.02188e-54
CLCNKB	3.01964	2.98473	184.462	8.51183e-40	2.26006e-39
GGT6	3.01263	4.1903	268.529	8.20198e-56	2.90148e-55
FOSL1	3.01096	4.63638	645.348	1.89795e-119	2.28506e-118
RNF152	3.01017	2.00116	1229.77	3.34069e-199	3.60528e-197
CA9	3.00595	4.92136	297.408	3.85712e-61	1.49828e-60
TNNI1	3.00277	3.32429	324.146	5.34961e-66	2.27439e-65
BCL2L15	3.00091	2.83602	367.956	8.28225e-74	4.04816e-73
FNDC1	3.00042	5.28604	396.67	7.87207e-79	4.20211e-78
ARNTL2	2.99627	4.01059	679.927	9.96284e-125	1.35504e-123
COL1A2	2.9948	11.0112	646.061	1.4738e-119	1.77871e-118
RHOV	2.99111	4.6955	454.626	9.61352e-89	6.16864e-88
MAGEA9B	2.99055	2.68579	145.978	3.41077e-32	7.83174e-32
PVRL4	2.98934	5.74532	358.78	3.45809e-72	1.63913e-71
HSD17B2	2.9817	3.36603	202.702	2.44344e-43	6.88685e-43
ITGA2	2.97966	6.15337	899.813	1.68367e-156	5.1069e-155
COL5A2	2.97768	7.72666	817.804	5.36916e-145	1.18288e-143
CA12	2.97617	7.28471	488.57	2.0404e-94	1.46658e-93
MYOM3	2.97569	3.23163	274.851	5.49794e-57	1.98355e-56
PRRG4	2.9721	3.95993	1024.47	2.86031e-173	1.3438e-171
FABP1	2.96252	2.46685	121.103	3.51231e-27	7.32309e-27
SLC6A14	2.96141	4.4374	181.238	3.63086e-39	9.54031e-39
GJB6	2.95898	6.01538	205.028	8.69109e-44	2.46828e-43
LIPH	2.95272	4.08514	360.009	2.09574e-72	9.97505e-72
EGFL6	2.9525	3.62191	371.821	1.72868e-74	8.53903e-74
GATA6	2.95196	4.60694	377.77	1.56007e-75	7.85997e-75
NPR3	2.94963	2.5388	314.033	3.60829e-64	1.48407e-63
MYEOV	2.93974	3.45342	264.434	4.7455e-55	1.65089e-54
ALPK2	2.93953	2.8237	390.264	1.02342e-77	5.36303e-77
TCHH	2.93729	2.16602	434.887	2.11851e-85	1.27427e-84
ADAMTS2	2.93526	4.46932	763.478	3.72935e-137	6.82324e-136
TSHZ2	2.92545	2.94715	720.868	7.07265e-131	1.11582e-129
MYOF	2.91887	7.38425	1914.19	1.32004e-273	3.93188e-270
JUP	2.91858	9.78648	1021.73	6.54126e-173	3.02544e-171
PLAU	2.91802	6.75124	850.871	1.10764e-149	2.79595e-148
RBP4	2.90821	4.53669	217.295	3.81626e-46	1.12724e-45
PAPPA	2.89451	3.56938	661.068	7.37423e-122	9.33088e-121
CELSR1	2.89338	6.8418	831.748	5.57427e-147	1.30736e-145
MST1R	2.88905	4.64907	550.43	1.62185e-104	1.42587e-103
C13orf33	2.88662	3.05615	545.021	1.2052e-103	1.04294e-102
PLEKHN1	2.88611	2.40092	479.629	6.22349e-93	4.34332e-92
EPHA2	2.88244	6.57912	1094.46	2.46775e-182	1.51868e-180
PTK6	2.88063	4.38285	603.934	5.15308e-113	5.44676e-112
GSDMA	2.87422	1.4051	416.297	3.19892e-82	1.82534e-81
GIPC2	2.87401	2.57543	483.265	1.547e-93	1.0914e-92
RASEF	2.86917	3.12557	401.24	1.26943e-79	6.88981e-79
C6orf15	2.86237	2.10559	146.697	2.44916e-32	5.64023e-32
TNFRSF10A	2.86028	2.64126	1166.59	1.96256e-191	1.6895e-189
FOSB	2.85939	6.83829	428.586	2.51692e-84	1.49222e-83
MUC5B	2.8593	7.39608	136.671	2.50611e-30	5.54666e-30
LPAR3	2.85557	3.14517	251.052	1.51396e-52	5.03067e-52
TMEM154	2.84994	4.02583	683.405	2.96442e-125	4.0841e-124
NIPAL4	2.84186	3.84613	277.596	1.70577e-57	6.19914e-57
KLK13	2.84179	4.17326	179.339	8.5456e-39	2.23045e-38
B3GNT6	2.8397	1.91415	142.97	1.36358e-31	3.09475e-31
ADAMTS12	2.83728	3.31654	562.746	1.71779e-106	1.57628e-105
KRT19	2.83581	9.58504	252.922	6.74625e-53	2.26135e-52
CLIC5	2.82965	4.56481	467.565	6.44208e-91	4.32951e-90
OSMR	2.82232	5.93906	1274.29	1.44285e-204	1.90163e-202
TRPA1	2.82056	1.99625	259.851	3.40088e-54	1.1673e-53
PRG4	2.81956	2.41612	272.678	1.39076e-56	4.98976e-56
KIAA1199	2.81597	5.41991	572.573	4.64679e-108	4.42202e-107
HTR3A	2.81337	2.31375	185.609	5.08227e-40	1.35621e-39
ZNF750	2.80884	4.70333	240.428	1.51878e-50	4.86018e-50
ZNF185	2.80535	6.21386	1203.26	5.85835e-196	5.89516e-194
GPX2	2.80112	7.11359	162.128	2.09057e-35	5.13692e-35
ULBP2	2.79979	2.43564	549.186	2.56249e-104	2.24357e-103
DHRS2	2.79126	5.85874	162.996	1.40812e-35	3.46744e-35
SLC22A2	2.78774	3.5496	106.381	3.55812e-24	7.01497e-24
GLYAT	2.78667	2.32242	102.222	2.5456e-23	4.93256e-23
LOC84740	2.78605	4.28955	225.473	1.04544e-47	3.18138e-47
MUC20	2.78333	5.94406	493.707	2.87989e-95	2.10659e-94
B3GALT5	2.78317	1.50083	297.402	3.86613e-61	1.50139e-60
DOC2B	2.78056	1.48556	485.124	7.58411e-94	5.39399e-93
COL7A1	2.77993	6.75799	423.851	1.62358e-83	9.46377e-83
POSTN	2.77985	8.03373	278.877	9.88483e-58	3.60732e-57
UGT2B15	2.7796	1.38744	154.266	7.58996e-34	1.79881e-33
TNFRSF11B	2.77778	3.71674	364.983	2.76965e-73	1.34535e-72
DGKH	2.77725	1.98875	1411.23	1.40854e-220	3.22729e-218
PDZK1	2.77476	3.93757	210.573	7.4358e-45	2.14532e-44
DSG2	2.77191	7.69194	455.13	7.90556e-89	5.08366e-88
BARX2	2.77157	3.5106	345.64	7.4763e-70	3.39776e-69
SAMD9	2.76884	6.19482	866.794	6.47031e-152	1.70855e-150
GPR128	2.76657	1.52105	132.66	1.60943e-29	3.50121e-29
IGSF10	2.76616	2.43584	485.176	7.44111e-94	5.29734e-93
LOX	2.76306	5.38708	694.949	5.37365e-127	7.71e-126
H19	2.76191	9.48518	221.637	5.64078e-47	1.69371e-46
MYH11	2.75916	9.26464	204.843	9.43723e-44	2.67763e-43
KIAA1804	2.7535	4.03421	882.525	4.15833e-154	1.16629e-152
GBA3	2.74989	2.53355	146.566	2.60127e-32	5.98682e-32
TINAGL1	2.74975	6.35322	959.069	1.41549e-164	5.2571e-163
GPR110	2.74478	3.92139	189.976	7.16326e-41	1.94392e-40
TGM4	2.74432	5.01151	96.3412	4.15256e-22	7.84824e-22
MMP7	2.74423	6.66709	199.303	1.10964e-42	3.0924e-42
ANKS4B	2.74209	1.87925	133.678	1.00329e-29	2.19186e-29
SOSTDC1	2.73738	4.53015	213.383	2.14577e-45	6.25258e-45
KRT31	2.73604	1.74978	141.299	2.94847e-31	6.65528e-31
PLA2R1	2.73308	3.49026	876.534	2.81094e-153	7.62538e-152
MYOCD	2.73297	2.24822	234.066	2.43062e-49	7.6017e-49
C1orf106	2.72918	6.34844	729.898	3.24632e-132	5.30126e-131
CSF3	2.72556	2.19314	177.414	2.03736e-38	5.27878e-38
CYP4B1	2.72549	4.73595	175.916	4.00749e-38	1.03241e-37
TSPAN8	2.72237	6.35385	154.723	6.15527e-34	1.46205e-33
CDH16	2.72157	4.9194	107.049	2.59552e-24	5.12938e-24
TACSTD2	2.71868	8.39262	268.103	9.84347e-56	3.47638e-55
MAL2	2.70773	7.88859	445.851	2.91858e-87	1.81868e-86
HTRA3	2.70713	5.42094	535.911	3.57605e-102	3.01234e-101
HNF4G	2.70636	3.37668	271.334	2.4693e-56	8.82114e-56
DENND2C	2.68767	2.81967	694.768	5.68992e-127	8.15592e-126
CNGB1	2.68737	1.87855	203.442	1.75832e-43	4.96995e-43
CD109	2.68719	5.99533	836.982	1.0103e-147	2.41904e-146
CTCFL	2.67781	2.76631	270.373	3.72453e-56	1.32519e-55
SCNN1A	2.67065	7.25206	273.321	1.05678e-56	3.80069e-56
RHBDL2	2.65951	2.77189	728.607	5.01398e-132	8.12549e-131
MALAT1	2.65676	9.60941	531.894	1.60199e-101	1.33436e-100
AHR	2.65312	7.09509	1149.55	2.65991e-189	2.07403e-187
TAC3	2.65308	2.9172	118.618	1.12469e-26	2.32156e-26
MBNL3	2.65128	2.35231	878.469	1.51122e-153	4.13724e-152
DUSP27	2.64745	2.03657	188.633	1.30803e-40	3.52716e-40
SLC39A2	2.64314	1.29461	213.472	2.06331e-45	6.01465e-45
S100P	2.63275	6.44979	148.735	9.59775e-33	2.2282e-32
LOC554202	2.63206	1.52063	333.474	1.12069e-67	4.90172e-67
PHLDB2	2.62646	5.62963	903.27	5.61982e-157	1.72214e-155
MECOM	2.62195	5.79704	595.256	1.1912e-111	1.22433e-110
VNN1	2.62081	4.09103	253.806	4.6055e-53	1.5483e-52
GRHL1	2.61933	4.91544	604.914	3.6175e-113	3.83455e-112
HNF1B	2.61484	4.59713	136.783	2.37925e-30	5.26902e-30
PTGS1	2.60997	6.052	589.624	9.20576e-111	9.28871e-110
PDZK1IP1	2.60691	6.28235	212.183	3.64713e-45	1.05716e-44
ACTL8	2.6041	1.24694	165.721	4.074e-36	1.01309e-35
ELF4	2.60407	5.8554	1449.52	6.51098e-225	1.82958e-222
CFTR	2.60347	4.13671	156.375	2.89086e-34	6.91957e-34
TNFRSF11A	2.60156	2.79095	619.327	2.01588e-115	2.24887e-114
ATP8B1	2.59711	6.11535	618.417	2.80685e-115	3.11958e-114
COL17A1	2.59545	7.89806	160.106	5.25649e-35	1.28231e-34
CYP2B6	2.59266	1.42981	114.823	6.67144e-26	1.35698e-25
KCNJ15	2.59225	4.58989	230.14	1.35222e-48	4.16947e-48
OVOL1	2.59163	4.3986	401.872	9.86955e-80	5.3743e-79
SLC13A2	2.58773	1.39428	138.501	1.07447e-30	2.4002e-30
ANKRD56	2.58522	2.74	477.106	1.63764e-92	1.13333e-91
FAM160A1	2.58402	3.12936	572.164	5.38615e-108	5.12234e-107
EDAR	2.58356	2.1874	279.312	8.21518e-58	3.0039e-57
PNOC	2.58283	3.04981	185.98	4.30228e-40	1.14931e-39
PKP3	2.58137	6.7012	315.99	1.59452e-64	6.60194e-64
FAP	2.5811	4.26793	473.378	6.87034e-92	4.70437e-91
SOCS3	2.58044	6.78639	1029.27	6.72178e-174	3.18813e-172
SLC6A19	2.57746	2.95529	101.661	3.32101e-23	6.41918e-23
FAM83E	2.57504	3.27297	251.891	1.05353e-52	3.51325e-52
CFB	2.57304	7.55778	434.612	2.36223e-85	1.42029e-84
ZBTB7C	2.5669	5.08966	596.86	6.66113e-112	6.87486e-111
NPC1L1	2.56522	2.18579	189.011	1.1041e-40	2.98429e-40
CAPN6	2.56258	3.91122	169.498	7.32649e-37	1.85001e-36
PTPN14	2.56212	3.8964	1593.38	9.32114e-241	6.03564e-238
ROR1	2.55674	2.18109	530.343	2.85086e-101	2.35877e-100
APOA4	2.5531	1.52712	89.6928	9.88971e-21	1.81859e-20
TMEM139	2.5528	3.71935	331.39	2.65616e-67	1.15465e-66
F2RL2	2.54669	3.23031	341.495	4.10672e-69	1.84055e-68
FST	2.54664	3.84918	302.316	4.88747e-62	1.93074e-61
FGFBP2	2.54578	3.26226	182.385	2.16626e-39	5.72023e-39
PIGR	2.54369	8.69127	112.405	2.07939e-25	4.19911e-25
ERO1L	2.54124	6.42562	1501.71	9.60463e-231	3.57604e-228
C9orf169	2.53607	2.32785	364.616	3.21148e-73	1.55641e-72
MPZL2	2.53596	6.48715	468.068	5.30593e-91	3.57562e-90
TPSAB1	2.53592	4.44211	243.724	3.62474e-51	1.17304e-50
LIPC	2.53159	2.61974	202.971	2.1684e-43	6.11745e-43
UGT1A6	2.53012	5.55528	122.545	1.7897e-27	3.75462e-27
NFKBIZ	2.52358	5.09841	806.47	2.24428e-143	4.81615e-142
CTSG	2.52286	1.89044	149.907	5.60111e-33	1.30564e-32
CLDN4	2.52141	8.2013	286.802	3.4117e-59	1.27986e-58
TNNT3	2.52038	2.88308	120.304	5.10592e-27	1.06116e-26
ACMSD	2.51508	1.62067	96.9242	3.14695e-22	5.96735e-22
LIF	2.51113	4.37045	540.783	5.82562e-103	4.97768e-102
LOC647309	2.51025	1.64705	121.895	2.42519e-27	5.07208e-27
SLC6A20	2.50792	3.29854	204.786	9.67981e-44	2.74593e-43
DQX1	2.50433	1.77071	302.617	4.30415e-62	1.70393e-61
APCDD1L	2.50329	1.39291	255.007	2.74217e-53	9.25008e-53
PCSK9	2.50301	4.20427	182.839	1.76606e-39	4.67091e-39
SLC17A3	2.50234	3.08355	76.6759	5.13302e-18	8.96413e-18
IL1B	2.50108	4.07877	441.718	1.46444e-86	9.00864e-86
PRH2	2.494	1.5447	217.374	3.68601e-46	1.0892e-45
PTH2R	2.49021	1.65206	214.137	1.53804e-45	4.49668e-45
SLC2A1	2.48902	8.81822	789.635	5.93394e-141	1.18305e-139
C1orf186	2.48642	3.41662	159.923	5.71548e-35	1.39245e-34
SLC26A3	2.48127	1.5885	100.07	7.06145e-23	1.35663e-22
KLHL14	2.48032	3.4284	163.865	9.47898e-36	2.34075e-35
MYO5B	2.47865	6.07241	702.706	3.67279e-128	5.44268e-127
KLHDC7A	2.47832	3.26183	158.958	8.87717e-35	2.15392e-34
FBN1	2.47795	6.88465	804.018	5.04348e-143	1.06846e-141
CD177	2.47007	3.77326	154.615	6.46647e-34	1.53499e-33
PLAUR	2.45989	5.49019	949.101	3.13229e-163	1.11601e-161
ABCC3	2.45923	6.16266	318.878	4.78378e-65	2.00126e-64
ACTC1	2.45175	4.10904	142.339	1.82491e-31	4.13359e-31
IL11	2.45086	1.86679	381.822	3.03871e-76	1.55464e-75
RNF217	2.44991	2.63013	1174.87	1.84009e-192	1.65087e-190
MOCOS	2.44955	3.24591	461.985	5.55448e-90	3.65869e-89
CLCF1	2.44228	3.56665	642.472	5.25015e-119	6.25524e-118
SDR16C5	2.44155	3.81032	178.054	1.52589e-38	3.96115e-38
NFATC2	2.44046	2.54833	514.61	1.04662e-98	8.22548e-98
HSPG2	2.43904	8.91538	1038.15	4.6278e-175	2.28976e-173
AQP9	2.43727	2.73701	354.912	1.67643e-71	7.84881e-71
SLC28A3	2.43533	1.93552	198.27	1.75846e-42	4.88413e-42
APOL1	2.43128	7.52008	688.475	5.08094e-126	7.09855e-125
RNF128	2.42949	4.79812	241.162	1.10376e-50	3.5435e-50
LYPD6B	2.42661	3.6131	264.243	5.15051e-55	1.79054e-54
ARTN	2.42517	2.29426	427.688	3.57381e-84	2.11461e-83
SULF1	2.42405	7.20512	526.831	1.0651e-100	8.73487e-100
ZC3HAV1L	2.42184	1.95773	872.92	8.95942e-153	2.41289e-151
AKR1C2	2.42141	7.22936	153.093	1.29852e-33	3.06092e-33
NUAK2	2.41322	4.90235	796.865	5.3814e-142	1.10089e-140
SGMS2	2.4121	5.02106	645.7	1.67524e-119	2.01855e-118
TINAG	2.41202	1.29327	94.8006	8.64525e-22	1.62322e-21
SLC6A3	2.41056	2.53461	115.851	4.11581e-26	8.40257e-26
KCNE3	2.4099	4.94058	536.778	2.58841e-102	2.18781e-101
FAM83H	2.4085	7.55971	675.635	4.46051e-124	5.97934e-123
PTPRH	2.40511	3.89746	258.782	5.38973e-54	1.84358e-53
CBLC	2.404	4.626	206.073	5.46622e-44	1.55716e-43
ANXA1	2.40174	8.80836	474.923	3.79373e-92	2.6109e-91
PHGR1	2.40097	2.02313	86.1541	5.37916e-20	9.75309e-20
ALOX12	2.40066	2.10116	294.901	1.10977e-60	4.27739e-60
NR1H4	2.39871	1.82175	114.189	8.98355e-26	1.82477e-25
BMP3	2.39705	2.55992	149.173	7.84649e-33	1.82562e-32
DEFB1	2.39671	5.0422	136.521	2.68636e-30	5.93942e-30
ONECUT2	2.39624	4.13833	240.205	1.6736e-50	5.3533e-50
KRT7	2.39123	8.17975	158.276	1.21229e-34	2.92808e-34
CXCL2	2.39083	3.67088	339.306	1.01158e-68	4.50523e-68
DCDC2	2.38718	3.65236	226.127	7.84889e-48	2.39193e-47
TM4SF1	2.38697	7.74802	635.148	7.10301e-118	8.30991e-117
KLHDC7B	2.38547	4.07143	265.64	2.82915e-55	9.90702e-55
TNFSF10	2.38257	7.1261	570.411	1.02677e-107	9.69054e-107
CCRL1	2.38033	1.97569	513.877	1.37993e-98	1.08164e-97
MUC1	2.37987	8.08751	252.78	7.1749e-53	2.40287e-52
ZFP36	2.37838	8.01235	1016.47	3.21657e-172	1.4605e-170
MYL1	2.37624	2.40732	69.4963	1.65784e-16	2.80474e-16
FMO2	2.37114	3.90868	330.045	4.63454e-67	2.00588e-66
UCA1	2.36592	4.07162	114.017	9.74121e-26	1.97759e-25
RAB27B	2.35897	2.46132	313.64	4.25134e-64	1.74566e-63
CES1	2.35812	6.7326	131.739	2.46869e-29	5.35014e-29
CPA3	2.35454	3.68323	180.083	6.1104e-39	1.59962e-38
SOX7	2.35265	3.86025	826.062	3.55724e-146	8.11301e-145
ADAM12	2.35094	5.20465	403.764	4.64414e-80	2.55034e-79
WISP1	2.3509	3.31208	367.373	1.04909e-73	5.12433e-73
ANKRD1	2.35088	1.47786	154.399	7.14105e-34	1.69269e-33
AGPAT9	2.34904	3.08857	379.73	7.0746e-76	3.59229e-75
LAMP3	2.34742	4.94887	348.186	2.63011e-70	1.20561e-69
TMC5	2.33752	5.5814	158.326	1.18462e-34	2.86266e-34
GRB7	2.33219	5.79042	233.513	3.09445e-49	9.65348e-49
TFRC	2.32983	7.9327	963.977	3.09437e-165	1.16966e-163
SPAG17	2.32929	1.77365	220.383	9.79357e-47	2.92354e-46
C8orf73	2.32595	4.55786	612.325	2.5037e-114	2.7257e-113
MAP3K13	2.32432	2.12165	884.812	1.98614e-154	5.64496e-153
C6orf132	2.32373	3.65953	322.991	8.64228e-66	3.66276e-65
OR2A7	2.32349	3.25847	555.877	2.15574e-105	1.92941e-104
TNFAIP6	2.32011	3.08197	333.269	1.22141e-67	5.33289e-67
IGSF9	2.31977	5.30056	345.619	7.53962e-70	3.42549e-69
LDLR	2.3172	6.70697	757.347	2.93925e-136	5.28037e-135
ARSJ	2.31705	3.58601	558.714	7.58306e-106	6.83209e-105
DAPP1	2.31587	3.53602	557.317	1.26947e-105	1.1403e-104
BCL2L14	2.31423	1.69871	273.255	1.0861e-56	3.90519e-56
STAP1	2.30615	1.78634	148.561	1.03932e-32	2.41026e-32
ARHGEF35	2.30579	4.82087	565.383	6.50772e-107	6.04613e-106
APOBEC3B	2.30512	3.61612	579.268	4.00526e-109	3.89871e-108
ITGA6	2.30146	8.30803	798.998	2.65452e-142	5.4756e-141
NIPAL2	2.30145	3.46893	744.798	2.03211e-134	3.4667e-133
DOK7	2.30044	2.88098	273.916	8.19662e-57	2.95217e-56
C3orf57	2.29929	3.52016	201.185	4.80002e-43	1.345e-42
LEMD1	2.29896	1.39413	187.92	1.80071e-40	4.84515e-40
STC1	2.29695	5.19587	363.619	4.82209e-73	2.32638e-72
BPIL1	2.29519	3.1919	79.5895	1.25986e-18	2.22654e-18
BNIPL	2.2951	3.19609	235.569	1.26125e-49	3.96617e-49
MMP12	2.2943	4.97452	139.285	7.47687e-31	1.67473e-30
ANXA2P2	2.29236	8.11871	875.58	3.84524e-153	1.04122e-151
CSDAP1	2.29134	2.32012	857.061	1.48271e-150	3.81382e-149
KYNU	2.28869	3.97803	350.336	1.09e-70	5.02579e-70
TMEM27	2.28836	3.65284	203.579	1.65443e-43	4.67897e-43
ATF3	2.28764	6.05641	615.456	8.12338e-115	8.93512e-114
KRT10	2.28213	6.8081	431.349	8.49755e-85	5.07637e-84
PTGIS	2.27702	4.90569	332.046	2.02456e-67	8.81373e-67
CASQ2	2.27595	2.31992	212.429	3.27214e-45	9.49385e-45
HOXD4	2.27467	1.72187	237.541	5.33745e-50	1.69165e-49
FILIP1L	2.27316	5.48308	797.546	4.29494e-142	8.82269e-141
GPRIN2	2.27186	3.22525	285.14	6.90169e-59	2.57353e-58
PTGES	2.27142	4.89541	404.031	4.17489e-80	2.29603e-79
ITPR3	2.27024	7.54367	738.447	1.76595e-133	2.95509e-132
B4GALNT3	2.26868	4.70518	424.434	1.29004e-83	7.5432e-83
TTN	2.2604	5.05091	302.518	4.49033e-62	1.77669e-61
CYP4F12	2.25989	2.01543	197.231	2.79542e-42	7.75128e-42
BCL3	2.25976	6.12304	1118.69	2.04467e-185	1.40329e-183
TMEM45A	2.25916	5.03633	508.733	9.64695e-98	7.44029e-97
ERBB2	2.25778	8.26139	660.744	8.26403e-122	1.0439e-120
MXD1	2.25675	5.84645	1168.34	1.20457e-191	1.04301e-189
FZD6	2.2559	5.92954	919.822	3.0047e-159	9.68592e-158
ZNF460	2.25579	2.52109	993.247	3.76034e-169	1.59552e-167
KBTBD10	2.25445	2.77663	199.75	9.09062e-43	2.53628e-42
PLEKHG6	2.25442	4.38515	263.294	7.7421e-55	2.68521e-54
SLC28A1	2.25113	2.13085	106.396	3.53275e-24	6.96588e-24
SVIL	2.25033	6.7516	881.738	5.34926e-154	1.49468e-152
PDX1	2.24867	1.65299	95.6291	5.82754e-22	1.09749e-21
TNFAIP3	2.24843	6.16338	946.343	7.39635e-163	2.57971e-161
AMN	2.24755	3.56967	185.302	5.8345e-40	1.55472e-39
FGF7	2.23239	3.19839	423.05	2.22462e-83	1.29267e-82
GPRC5A	2.23197	7.11563	203.355	1.82821e-43	5.16358e-43
THSD4	2.23178	6.18367	415.308	4.74386e-82	2.70276e-81
ADM	2.23139	5.56043	471.353	1.49696e-91	1.01707e-90
SDCBP2	2.2273	4.72306	487.491	3.08e-94	2.20956e-93
PODNL1	2.22379	2.9024	430.573	1.14968e-84	6.85164e-84
ERP27	2.22347	3.84715	191.08	4.36905e-41	1.19064e-40
BHLHE40	2.21745	7.87406	1347.43	3.27297e-213	6.01782e-211
OAS3	2.21739	7.13246	946.829	6.35612e-163	2.22733e-161
KLK14	2.21685	2.12566	148.701	9.74727e-33	2.26186e-32
ITGA8	2.21523	1.97461	243.755	3.57504e-51	1.15721e-50
CCDC68	2.21343	2.69232	377.719	1.58945e-75	8.00532e-75
EPHX3	2.21271	3.37448	255.022	2.72441e-53	9.19434e-53
REG1A	2.20879	7.19744	55.8414	1.30178e-13	2.05986e-13
ADAMTS15	2.20587	2.19466	347.846	3.01843e-70	1.38106e-69
TFPI2	2.20553	5.21596	139.183	7.83782e-31	1.75479e-30
IGFBP3	2.20479	8.49683	462.559	4.45008e-90	2.93512e-89
ULBP3	2.20202	1.48691	518.355	2.55595e-99	2.03234e-98
CDC42BPG	2.20005	4.77894	424.3	1.36002e-83	7.94929e-83
LRP2	2.19981	5.4484	106.464	3.42216e-24	6.7496e-24
C6orf141	2.19748	1.2143	271.218	2.59265e-56	9.25288e-56
BNC1	2.19679	4.89616	122.864	1.54252e-27	3.2429e-27
SERPINB1	2.19663	6.56665	830.371	8.74102e-147	2.04044e-145
SLC16A12	2.19335	2.74866	134.385	7.22927e-30	1.58565e-29
TPBG	2.19257	5.29851	716.686	2.98416e-130	4.61027e-129
SAMD12	2.19096	4.66002	594.659	1.47901e-111	1.517e-110
PVRL1	2.18888	7.6857	596.553	7.44281e-112	7.66568e-111
NRG1	2.18761	3.09417	246.889	9.1805e-52	3.00033e-51
SLC39A5	2.18539	2.68932	101.398	3.76187e-23	7.26189e-23
PPP1R13L	2.18441	5.82377	1031.52	3.40901e-174	1.63776e-172
UGT2B7	2.1826	3.68993	81.7959	4.35747e-19	7.76638e-19
SERTAD4	2.181	2.25592	461.653	6.30005e-90	4.14246e-89
FABP5	2.18035	5.39153	230.386	1.21435e-48	3.74749e-48
KLK8	2.17857	4.25263	102.27	2.48824e-23	4.82203e-23
MAPK13	2.17799	5.63307	543.888	1.83616e-103	1.58252e-102
MPP7	2.17795	4.75616	481.857	2.6548e-93	1.86588e-92
PLA2G2F	2.17481	2.51978	80.2278	9.26499e-19	1.64168e-18
NDRG1	2.17292	9.84951	669.157	4.30555e-123	5.62973e-122
LOC441294	2.17155	1.9897	424.958	1.04684e-83	6.1356e-83
FCGR3B	2.17142	1.30528	300.138	1.21982e-61	4.78198e-61
REL	2.17099	2.79716	667.885	6.69127e-123	8.71093e-122
MALL	2.16964	6.53751	298.89	2.06581e-61	8.05605e-61
GALNT4	2.16957	5.09662	801.527	1.1492e-142	2.40717e-141
ATP10B	2.1682	4.71127	181.351	3.4517e-39	9.07594e-39
TNNC1	2.16601	2.38173	158.364	1.16475e-34	2.81601e-34
FN1	2.1655	10.9765	437.923	6.45735e-86	3.92207e-85
ENTPD7	2.16365	4.65205	1306.6	2.03261e-208	2.88318e-206
SLC25A24	2.16307	5.44101	1261.34	5.12099e-203	6.35557e-201
ACER2	2.16222	3.1831	409.402	4.92823e-81	2.75201e-80
HOXD11	2.16133	1.53064	128.795	9.70576e-29	2.08192e-28
C12orf59	2.1596	1.90969	217.676	3.22608e-46	9.5481e-46
GCLM	2.1591	4.97947	845.063	7.288e-149	1.79109e-147
RAPGEFL1	2.15459	5.81918	488.958	1.75942e-94	1.26523e-93
TMEM45B	2.15363	4.95865	212.43	3.27057e-45	9.49116e-45
NBEAL1	2.15298	3.1177	849.291	1.8346e-149	4.60753e-148
MICAL2	2.15284	6.40982	786.699	1.576e-140	3.10879e-139
ITGA3	2.1521	8.18567	649.99	3.66969e-120	4.49077e-119
HAND2	2.15011	2.30479	120.667	4.30712e-27	8.96895e-27
PAX2	2.14996	3.39762	79.2002	1.51967e-18	2.68188e-18
LRG1	2.14973	4.26246	273.005	1.20936e-56	4.34523e-56
CCNA1	2.14968	3.17752	144.643	6.30642e-32	1.44029e-31
PRICKLE3	2.1488	3.92309	908.116	1.20072e-157	3.73325e-156
PKP2	2.14604	5.26255	358.301	4.20396e-72	1.9914e-71
PAWR	2.1449	4.07252	847.634	3.14066e-149	7.82171e-148
CLDN23	2.14352	3.45762	417.423	2.05403e-82	1.17521e-81
DDI2	2.14028	2.59988	891.829	2.11637e-155	6.27869e-154
FOXE1	2.14016	4.74482	95.1254	7.40656e-22	1.39293e-21
ANKRD57	2.1377	5.55834	1496.11	3.94574e-230	1.39914e-227
FLG	2.13472	3.49961	173.529	1.17953e-37	3.01523e-37
C6	2.13442	1.75559	110.323	5.54104e-25	1.10873e-24
PRSS21	2.13315	3.03026	138.3	1.17893e-30	2.63197e-30
KIAA1522	2.13275	7.82128	849.156	1.93104e-149	4.83344e-148
AQP6	2.12799	3.72602	105.105	6.50346e-24	1.27442e-23
ADAMTS1	2.12789	6.22716	650.829	2.72754e-120	3.35159e-119
ARHGEF5	2.12597	4.84306	531.09	2.16364e-101	1.79516e-100
ANKRD36BP1	2.12503	3.03533	719.269	1.22359e-130	1.91821e-129
TACR2	2.12481	1.83152	263.5	7.08091e-55	2.45818e-54
SLC22A11	2.12223	2.01709	92.3251	2.81357e-21	5.2352e-21
ITGA5	2.11976	7.02932	853.407	4.87191e-150	1.2403e-148
THBS2	2.11569	7.38055	472.863	8.3754e-92	5.71916e-91
CYP3A5	2.11514	3.58403	173.578	1.15366e-37	2.94962e-37
GATA5	2.11441	1.57006	122.803	1.58703e-27	3.33508e-27
CEACAM6	2.11413	7.79582	83.2276	2.19013e-19	3.92652e-19
AGR2	2.11101	7.87037	82.7281	2.784e-19	4.97983e-19
FZD10	2.10749	3.66529	234.832	1.73964e-49	5.45327e-49
AIM1	2.09976	6.2756	391.719	5.70929e-78	3.00242e-77
KIAA1217	2.09939	6.81283	884.776	2.02484e-154	5.74398e-153
TNC	2.09892	8.7399	297.243	4.13507e-61	1.60416e-60
JUB	2.09817	5.28151	978.946	3.05028e-167	1.2412e-165
AKR1C1	2.09745	7.72667	134.074	8.349e-30	1.82748e-29
PLD1	2.0932	4.93288	867.669	4.87555e-152	1.29202e-150
HOXD3	2.09034	2.25304	187.772	1.92505e-40	5.17692e-40
FMO1	2.08949	2.76053	179.373	8.41649e-39	2.19714e-38
SULT2B1	2.08854	4.07093	172.789	1.6486e-37	4.20494e-37
JUNB	2.08606	7.9831	1046.34	3.96384e-176	2.03564e-174
COL15A1	2.07901	6.18626	376.789	2.31801e-75	1.16354e-74
OLFML2A	2.07537	5.5856	733.401	9.83204e-133	1.62158e-131
TTC39B	2.07401	2.86786	715.708	4.15132e-130	6.40017e-129
WDR72	2.07332	4.9025	154.531	6.7217e-34	1.59456e-33
NOD2	2.0731	2.82853	568.886	1.79e-107	1.68086e-106
GPR126	2.07153	4.97891	389.123	1.61697e-77	8.42898e-77
CXCL14	2.07002	7.36743	206.907	3.7747e-44	1.07819e-43
KLK6	2.06929	5.86846	117.817	1.63655e-26	3.36739e-26
PLAC8	2.06865	3.95006	188.139	1.63254e-40	4.39426e-40
TRPV4	2.06756	3.81364	409.571	4.61282e-81	2.57781e-80
DUOX2	2.06714	6.00796	109.468	8.28841e-25	1.6518e-24
HMGCS2	2.06494	5.3725	71.4546	6.41279e-17	1.09537e-16
VSIG10L	2.06338	3.77615	422.972	2.29601e-83	1.33364e-82
RGNEF	2.06024	4.4518	520.003	1.38037e-99	1.10467e-98
SEMA3C	2.05895	6.12028	426.993	4.70993e-84	2.77802e-83
MAST4	2.0587	5.13173	824.561	5.84979e-146	1.32604e-144
NAT8	2.05856	3.40336	72.5908	3.69854e-17	6.35028e-17
RARG	2.05668	5.96391	1085.75	3.2114e-181	1.89041e-179
JAG1	2.05557	7.35238	806.763	2.03697e-143	4.38391e-142
FAM83F	2.05431	3.55766	183.995	1.0502e-39	2.78502e-39
HHLA2	2.05379	3.10642	94.4617	1.01601e-21	1.90547e-21
LMO7	2.05356	6.55938	581.376	1.85719e-109	1.81968e-108
FHL2	2.0534	6.04594	659.994	1.07632e-121	1.35729e-120
PPARG	2.05199	4.32418	315.701	1.79854e-64	7.43841e-64
ITGA1	2.04464	5.23453	611.124	3.85773e-114	4.18146e-113
TNFAIP2	2.04132	7.51965	498.803	4.14828e-96	3.10454e-95
SLFN5	2.04054	5.0591	1120.11	1.33691e-185	9.21784e-184
LRRC8E	2.03968	3.87083	373.904	7.44051e-75	3.69618e-74
RALGAPA2	2.03717	4.98906	699.215	1.22704e-127	1.79336e-126
CAPN8	2.03663	2.8157	98.9419	1.2064e-22	2.30759e-22
ST14	2.03576	7.78452	352.128	5.23289e-71	2.42556e-70
EFNB1	2.03474	6.42572	1126.92	1.85957e-186	1.31254e-184
SGK196	2.03365	1.99637	546.583	6.72728e-104	5.85903e-103
SYNPO2	2.03159	6.7393	237.575	5.26073e-50	1.66769e-49
NR4A2	2.03152	4.56492	441.441	1.63149e-86	1.0028e-85
CLDN2	2.02967	5.19476	76.0728	6.86786e-18	1.19573e-17
IRAK2	2.02761	3.6975	735.877	4.20762e-133	7.00157e-132
TGFA	2.02743	5.28627	443.634	6.93089e-87	4.28484e-86
GABRE	2.02662	4.14483	258.934	5.04688e-54	1.72789e-53
SHROOM3	2.02486	6.28757	376.759	2.34658e-75	1.17748e-74
SERPINA4	2.0221	1.4763	74.141	1.74677e-17	3.01865e-17
ENPEP	2.01913	4.43684	298.546	2.38811e-61	9.31051e-61
NOTCH3	2.01702	8.14721	891.043	2.74104e-155	8.09966e-154
OTX1	2.01576	2.10427	214.764	1.16581e-45	3.41377e-45
HELB	2.01518	1.3224	636.844	3.8667e-118	4.54154e-117
SLC9A2	2.01362	3.47936	181.269	3.58119e-39	9.41145e-39
GALNT3	2.01095	5.76273	323.061	8.39354e-66	3.55937e-65
TRIM56	2.00868	4.5143	1372.14	4.37507e-216	9.04971e-214
PARD6B	2.00851	4.08556	624.575	3.08479e-116	3.50166e-115
NTS	2.00797	6.00112	62.4393	5.14641e-15	8.39491e-15
FNDC3B	2.00702	6.69051	1601.37	1.29193e-241	9.16223e-239
IDO1	2.00701	4.80868	153.898	8.98265e-34	2.12549e-33
GUCY2C	2.00662	2.74392	89.4162	1.12875e-20	2.07384e-20
TGM2	2.00631	7.89858	499.983	2.65067e-96	1.99074e-95
FAM114A1	2.00615	4.66628	973.996	1.38903e-166	5.56099e-165
C10orf81	2.006	3.96196	110.774	4.48098e-25	8.9867e-25
F2RL3	2.0053	2.48254	341.433	4.20604e-69	1.88393e-68
APOB	2.0043	3.40511	82.1649	3.64931e-19	6.51591e-19
LTBP2	2.00249	6.95344	550.758	1.43663e-104	1.26377e-103
SLIT2	2.00208	3.52305	301.744	6.21721e-62	2.44696e-61
PAQR5	2.00136	3.75772	393.747	2.53472e-78	1.34292e-77
KLF6	2.00128	7.44585	1520.34	8.2657e-233	3.51717e-230
RAB11FIP1	1.99911	7.0631	408.268	7.73897e-81	4.31188e-80
FOXF1	1.9971	3.24979	332.049	2.02125e-67	8.80191e-67
MYLK	1.99629	7.38668	397.011	6.86997e-79	3.66981e-78
ILDR1	1.99508	3.47443	232.321	5.21033e-49	1.61864e-48
LYZ	1.99432	9.08489	176.771	2.72402e-38	7.04564e-38
ANKRD5	1.99338	3.39534	714.891	5.49614e-130	8.456e-129
SLC2A9	1.99158	3.07188	502.624	9.70369e-97	7.34335e-96
COMP	1.99095	4.81424	115.897	4.02915e-26	8.2279e-26
SNX31	1.99054	2.63034	105.411	5.62888e-24	1.10536e-23
PTGER2	1.98971	2.53559	265.726	2.72419e-55	9.54621e-55
SLC9A3	1.98565	3.38857	131.28	3.05493e-29	6.61488e-29
SRPX2	1.98532	3.68273	327.204	1.50353e-66	6.44934e-66
CAV2	1.9777	6.01324	655.905	4.54423e-121	5.65391e-120
ACTG2	1.97765	7.69833	100.151	6.79541e-23	1.30603e-22
IER3	1.97587	6.53074	553.822	4.62296e-105	4.10553e-104
VAV3	1.97132	5.01907	333.775	9.90686e-68	4.3344e-67
CREB3L3	1.97054	1.29618	93.1074	1.93736e-21	3.61387e-21
WNT11	1.96922	3.15155	203.099	2.04798e-43	5.77882e-43
ZNF703	1.96851	5.24764	407.902	8.95334e-81	4.97545e-80
DES	1.96758	8.08799	76.6828	5.11594e-18	8.93639e-18
ITGBL1	1.96698	3.75803	299.638	1.5078e-61	5.89388e-61
DCN	1.96559	8.09548	380.204	5.84483e-76	2.97394e-75
KCNK6	1.96509	4.06374	591.86	4.07794e-111	4.15408e-110
AIM2	1.96423	2.62442	215.886	7.10556e-46	2.08848e-45
MAGEA4	1.96253	4.38412	59.0887	2.64841e-14	4.25168e-14
CARD14	1.96239	2.64214	539.756	8.50739e-103	7.24003e-102
C6orf150	1.96198	2.75284	507.249	1.68463e-97	1.2966e-96
FOLR1	1.96153	5.47136	99.2076	1.06338e-22	2.03612e-22
DUOXA1	1.96099	3.40117	164.436	7.3097e-36	1.80896e-35
C19orf33	1.96042	5.52006	139.58	6.52514e-31	1.46376e-30
LHX1	1.9573	1.3487	80.8154	6.98298e-19	1.23939e-18
VSIG2	1.95646	4.04549	113.649	1.15797e-25	2.34923e-25
EMP2	1.9556	7.0549	629.496	5.32771e-117	6.12235e-116
CORO2A	1.9556	5.61322	378.357	1.23097e-75	6.21665e-75
XK	1.95309	2.96494	311.506	1.03668e-63	4.21492e-63
CRABP2	1.95175	7.05625	176.438	3.16601e-38	8.17322e-38
TRIM7	1.95159	2.89542	337.087	2.52109e-68	1.11513e-67
CEBPB	1.94828	6.46902	948.537	3.73382e-163	1.32715e-161
COL4A6	1.94548	4.10414	192.2	2.64651e-41	7.23599e-41
MAGEA6	1.94493	3.71653	63.3314	3.32981e-15	5.45613e-15
IMPA2	1.94255	5.87456	504.602	4.60324e-97	3.5103e-96
UHMK1	1.94252	4.52059	715.089	5.15105e-130	7.93325e-129
RHOF	1.94209	4.98762	325.252	3.37978e-66	1.44185e-65
LBP	1.94089	1.97198	74.3538	1.57602e-17	2.72514e-17
NCOA7	1.9349	6.2444	901.577	9.61578e-157	2.94061e-155
AQP3	1.93155	7.76112	145.519	4.21359e-32	9.65876e-32
OVGP1	1.92999	3.71238	178.541	1.22469e-38	3.18645e-38
C6orf27	1.92956	2.27681	336.768	2.87482e-68	1.26971e-67
MAN1A1	1.92798	5.36014	600.371	1.86849e-112	1.95006e-111
LNPEP	1.92767	3.6465	1187.05	5.71532e-194	5.38723e-192
UNC5CL	1.92737	3.40372	267.523	1.26188e-55	4.44913e-55
RASSF6	1.92688	3.62235	139.133	8.02221e-31	1.79526e-30
CDH3	1.92644	7.1849	252.838	6.99518e-53	2.34374e-52
ESPN	1.92511	4.56583	213.003	2.5389e-45	7.38944e-45
POU2F3	1.9243	2.72768	140.959	3.45074e-31	7.78075e-31
ERN1	1.92189	3.07404	760.82	9.06379e-137	1.65021e-135
SLC16A7	1.91861	1.73228	321.031	1.94973e-65	8.20727e-65
ACSM2A	1.91699	3.67267	45.7882	1.85765e-11	2.78779e-11
TNNI2	1.91687	2.09623	134.817	5.91653e-30	1.29944e-29
EHD2	1.91654	7.07278	1022.69	4.89027e-173	2.2831e-171
TJP3	1.91635	4.76986	143.691	9.77876e-32	2.22412e-31
MUC12	1.91583	2.1964	124.478	7.25737e-28	1.53485e-27
WWTR1	1.91548	5.11885	729.401	3.84679e-132	6.25439e-131
ADAMTS16	1.91173	1.89606	181.201	3.69278e-39	9.69958e-39
CXADR	1.90971	4.70597	476.581	2.00697e-92	1.38764e-91
CTHRC1	1.90853	5.38625	286.582	3.74488e-59	1.40308e-58
DLX3	1.90702	2.05641	181.397	3.37987e-39	8.88866e-39
LRRC32	1.90696	5.30287	639.56	1.47928e-118	1.74848e-117
IKZF3	1.90536	1.34218	190.528	5.59187e-41	1.52109e-40
SEL1L3	1.90422	6.62491	483.874	1.22704e-93	8.67313e-93
CD55	1.90369	7.0619	365.945	1.873e-73	9.11586e-73
SCNN1B	1.90366	4.01962	110.445	5.23135e-25	1.04718e-24
EPN3	1.90327	4.96397	171.512	2.94049e-37	7.4655e-37
FGF18	1.902	1.86386	137.157	2.00097e-30	4.44451e-30
GPR68	1.89892	3.42359	360.766	1.53885e-72	7.33611e-72
NNMT	1.89635	6.36147	239.304	2.47634e-50	7.90402e-50
GPR35	1.89631	3.44372	256.311	1.56274e-53	5.30399e-53
SLC16A5	1.8949	4.11618	405.053	2.7798e-80	1.53275e-79
CRISPLD2	1.89483	5.99834	471.364	1.49089e-91	1.01341e-90
SH2D4A	1.89372	4.34851	422.047	3.30634e-83	1.916e-82
ESM1	1.89058	4.03771	191.968	2.93546e-41	8.01573e-41
OMD	1.88789	2.00731	195.576	5.84952e-42	1.61507e-41
NR0B2	1.88774	1.9734	67.5636	4.23917e-16	7.11129e-16
LIMS1	1.88741	4.53589	1130.73	6.07613e-187	4.35057e-185
LCOR	1.88656	2.85227	571.424	7.05186e-108	6.68087e-107
FOXA3	1.88587	2.88578	110.684	4.6746e-25	9.36997e-25
ALB	1.8857	3.94285	67.9166	3.57073e-16	6.0028e-16
TBC1D2	1.88467	5.36765	1036.66	7.18929e-175	3.54537e-173
SERINC2	1.88384	7.47009	336.512	3.20054e-68	1.4119e-67
TMED7-TICAM2	1.88189	2.06446	272.881	1.27342e-56	4.57211e-56
AMIGO2	1.88082	4.73858	338.014	1.72276e-68	7.64515e-68
GALNT14	1.88035	4.65056	226.95	5.46941e-48	1.67089e-47
FOXP2	1.87961	1.84837	185.914	4.4311e-40	1.18351e-39
MAGEA3	1.87856	3.17288	58.6557	3.27399e-14	5.24691e-14
FXYD3	1.87743	7.32313	127.485	1.7862e-28	3.8139e-28
OAS2	1.877	6.63845	475.968	2.53921e-92	1.75076e-91
HBEGF	1.87573	4.95999	658.021	2.15618e-121	2.70531e-120
CD274	1.87443	1.84144	325.067	3.64396e-66	1.55411e-65
TDO2	1.87426	2.18222	234.443	2.0599e-49	6.45176e-49
PRSS33	1.87318	1.62264	72.592	3.69641e-17	6.34735e-17
CCL18	1.87244	4.82867	139.512	6.73317e-31	1.50952e-30
MYH14	1.87107	7.83637	432.955	4.52441e-85	2.71483e-84
ANPEP	1.87006	7.42163	137.177	1.98271e-30	4.40527e-30
ATP6V0A4	1.86918	3.84696	80.3575	8.7046e-19	1.54312e-18
COL11A1	1.86824	5.70428	135.535	4.24124e-30	9.34252e-30
IL2RA	1.86766	1.92879	232.805	4.214e-49	1.31103e-48
AGXT2	1.86764	1.26518	50.6296	1.69353e-12	2.60421e-12
TBC1D8B	1.867	3.58559	538.024	1.62148e-102	1.37365e-101
COL4A1	1.86665	8.68265	549.547	2.24937e-104	1.9729e-103
IRS4	1.86506	1.38404	73.0357	2.98185e-17	5.1292e-17
CASZ1	1.86463	5.34084	506.971	1.87815e-97	1.4433e-96
ZDHHC20	1.86308	3.78501	615.87	6.97055e-115	7.68981e-114
TPSB2	1.86112	4.63221	141.613	2.55118e-31	5.76465e-31
VCL	1.85684	7.58355	1599.34	2.13095e-241	1.44256e-238
GRHL2	1.85023	5.56617	132.06	2.12627e-29	4.61477e-29
SELP	1.8494	2.3991	195.382	6.38096e-42	1.7605e-41
E2F8	1.84481	3.28697	321.171	1.84116e-65	7.75462e-65
RSPO3	1.84472	2.70148	185.026	6.60678e-40	1.75925e-39
CHST5	1.8447	1.72475	155.741	3.86346e-34	9.22239e-34
TLR3	1.84354	3.3422	489.096	1.66414e-94	1.1973e-93
AP1S3	1.84248	3.79385	515.973	6.26595e-99	4.93751e-98
DEGS2	1.84077	3.70975	260.906	2.16046e-54	7.43603e-54
PRKG1	1.84034	1.70976	359.088	3.04481e-72	1.44507e-71
HOOK1	1.84033	4.97854	381.054	4.14825e-76	2.1172e-75
RND3	1.83919	5.83431	699.469	1.12395e-127	1.64431e-126
SLC34A2	1.83628	8.21278	63.0943	3.73812e-15	6.11644e-15
FBLN2	1.8356	6.1037	374.312	6.30731e-75	3.13744e-74
TEAD3	1.83521	5.56515	661.794	5.71167e-122	7.24565e-121
B4GALT1	1.8351	7.72775	913.114	2.48725e-158	7.83142e-157
ASS1	1.83467	7.24963	330.098	4.53337e-67	1.96266e-66
CYR61	1.83354	7.03086	425.656	7.97361e-84	4.68631e-83
TGFBI	1.83311	8.27098	332.079	1.99754e-67	8.70117e-67
ANXA4	1.83288	7.17782	613.747	1.50165e-114	1.64442e-113
LSR	1.83046	7.45368	545.718	9.30811e-104	8.08785e-103
EPS8L1	1.8285	5.29407	247.641	6.62637e-52	2.17228e-51
PLAC2	1.82756	3.53677	214.221	1.48187e-45	4.33415e-45
FAM43A	1.82689	4.73984	641.824	6.6125e-119	7.86581e-118
ZNF860	1.82685	1.24813	399.828	2.22541e-79	1.20171e-78
LYG1	1.8266	1.74811	150.098	5.12997e-33	1.19694e-32
NDUFA4L2	1.82484	6.5354	235.418	1.34739e-49	4.23346e-49
CPS1	1.82383	5.59104	112.731	1.7833e-25	3.60655e-25
NEXN	1.82304	3.88746	393.614	2.67329e-78	1.41432e-77
PCDHB11	1.82262	1.74148	312.119	8.01836e-64	3.2744e-63
CP	1.82021	6.95772	107.348	2.25402e-24	4.45863e-24
OAS1	1.81986	5.94163	524.152	2.90648e-100	2.35379e-99
TMEM200A	1.81887	3.48235	313.023	5.50115e-64	2.25264e-63
TNFRSF6B	1.81755	4.18256	324.68	4.28565e-66	1.8236e-65
MAN2A1	1.81585	4.93167	890.009	3.78105e-155	1.10631e-153
PTPLB	1.81556	3.76381	643.495	3.64224e-119	4.36044e-118
C2CD4A	1.81551	2.78909	120.809	4.03144e-27	8.39841e-27
ABCC1	1.81545	7.08277	775.081	7.61136e-139	1.43489e-137
CDKN2A	1.81128	5.26461	197.545	2.42965e-42	6.74209e-42
RUNX1	1.80784	6.47358	591.029	5.52533e-111	5.61697e-110
RNF39	1.80696	2.78125	392.002	5.0877e-78	2.68027e-77
FAM83D	1.80694	5.12674	329.683	5.38302e-67	2.3278e-66
CHRM3	1.80666	1.93702	221.003	7.44854e-47	2.23022e-46
AHNAK	1.80627	10.1034	1094.32	2.54363e-182	1.55255e-180
EIF2C2	1.80572	4.32689	1173.86	2.45565e-192	2.18994e-190
F13A1	1.80484	5.0223	313.037	5.47e-64	2.24051e-63
MYBPC2	1.80263	2.67982	73.314	2.60613e-17	4.48862e-17
MAGEA1	1.80221	1.62894	56.6362	8.81256e-14	1.39906e-13
SERPINB8	1.79993	4.0597	1042.56	1.21758e-175	6.14694e-174
HFE	1.79612	2.69889	665.756	1.41276e-122	1.82009e-121
PLP2	1.79401	7.14057	540.34	6.86877e-103	5.86226e-102
LOXL1	1.79057	5.12493	402.139	8.87313e-80	4.84057e-79
CD93	1.78872	6.02857	655.884	4.57951e-121	5.69304e-120
XPNPEP2	1.78787	1.70188	136.563	2.6344e-30	5.82715e-30
FLRT3	1.78537	4.69575	222.546	3.7824e-47	1.13916e-46
HOXD10	1.78511	1.94824	134.506	6.83348e-30	1.49928e-29
IL15RA	1.78503	3.57739	623.107	5.204e-116	5.88483e-115
ECT2	1.7849	6.01491	557.364	1.24921e-105	1.12279e-104
CEACAM1	1.78373	5.10084	186.979	2.74757e-40	7.36625e-40
PRSS27	1.78175	3.10185	236.823	7.29937e-50	2.30904e-49
SPTLC3	1.78158	3.75181	334.895	6.2391e-68	2.73855e-67
KIRREL	1.78057	4.40242	402.943	6.44023e-80	3.52367e-79
SLC15A1	1.78033	2.24243	106.254	3.77821e-24	7.44493e-24
CGN	1.77976	5.90206	302.062	5.4381e-62	2.14542e-61
PRIC285	1.77847	6.60484	817.991	5.04972e-145	1.11581e-143
FAM26E	1.77796	2.06491	545.291	1.08651e-103	9.42972e-103
DUSP1	1.77794	7.96314	438.638	4.88173e-86	2.9821e-85
MOBKL1B	1.77606	5.53922	1727.06	7.73959e-255	9.60548e-252
HIPK3	1.77587	5.64136	791.504	3.18813e-141	6.38183e-140
IL18R1	1.77506	1.84828	465.311	1.5326e-90	1.01897e-89
STARD5	1.77354	2.96385	602.663	8.12311e-113	8.5557e-112
ETS2	1.77333	7.3265	950.9	1.78328e-163	6.38424e-162
FAM84A	1.77262	5.34789	282.249	2.35542e-58	8.68512e-58
RAB25	1.77234	6.17827	132.304	1.89885e-29	4.12539e-29
NOTUM	1.77148	3.95046	90.3697	7.15622e-21	1.3205e-20
DMKN	1.77148	5.93835	153.103	1.29304e-33	3.04849e-33
DOCK5	1.77082	4.40762	551.758	9.91097e-105	8.75469e-104
PRKCI	1.76951	6.48663	1042.53	1.23667e-175	6.22219e-174
AKR1C3	1.76899	6.93897	170.497	4.65751e-37	1.17866e-36
OGN	1.76864	3.79216	117.59	1.8209e-26	3.74361e-26
CCL28	1.76838	2.83203	207.271	3.21182e-44	9.1864e-44
S100A16	1.76768	7.77972	592.463	3.28139e-111	3.35184e-110
OLFML2B	1.76395	5.32485	423.081	2.19895e-83	1.27826e-82
REG3G	1.76274	1.11555	47.9667	6.31367e-12	9.57531e-12
FOXL1	1.76255	1.4406	290.983	5.80304e-60	2.20866e-59
RHOD	1.76164	4.73792	261.861	1.43327e-54	4.9457e-54
PRR11	1.7614	3.02614	330.109	4.5061e-67	1.95142e-66
EPHB2	1.75903	5.37845	384.345	1.10289e-76	5.68942e-76
CCBP2	1.75758	2.16706	285.43	6.09605e-59	2.27654e-58
C10orf12	1.75631	3.01224	896.252	5.17787e-156	1.55472e-154
KLF10	1.75529	6.37712	1243.2	7.84733e-201	8.8538e-199
SLC16A13	1.75495	2.36095	955.751	3.92803e-164	1.43032e-162
TRIM16	1.75435	5.96271	708.126	5.66328e-129	8.57147e-128
TNFRSF12A	1.75339	5.9429	398.915	3.21028e-79	1.72914e-78
SPINT1	1.7514	7.67253	262.646	1.02288e-54	3.54275e-54
NCEH1	1.74687	5.46306	628.738	6.98238e-117	8.00528e-116
ENPP3	1.74585	3.2105	78.0705	2.61936e-18	4.59971e-18
BRCA2	1.74321	3.29769	397.859	4.88456e-79	2.61864e-78
PLSCR1	1.7418	6.11955	893.899	1.10185e-155	3.28856e-154
HPSE	1.74153	2.81561	464.129	2.41962e-90	1.60371e-89
ATP2C2	1.74129	3.87006	192.695	2.12066e-41	5.80891e-41
ROS1	1.74097	2.74477	59.5741	2.08827e-14	3.3615e-14
XG	1.74069	2.01754	137.718	1.54346e-30	3.4365e-30
TES	1.74042	6.27414	519.517	1.65696e-99	1.32317e-98
EXT1	1.74012	6.20651	1729.16	4.69282e-255	6.35365e-252
OSM	1.73837	1.92098	302.871	3.86577e-62	1.5312e-61
TCF21	1.73768	2.28837	105.604	5.13647e-24	1.00947e-23
PHLDA2	1.73575	4.47298	196.873	3.27855e-42	9.08079e-42
CUBN	1.73474	4.36655	109.672	7.53091e-25	1.50265e-24
ALOX15	1.73288	2.22021	79.6747	1.20919e-18	2.13801e-18
AK7	1.73109	1.29469	276.675	2.52319e-57	9.14748e-57
CNN1	1.73076	6.27499	105.269	6.01905e-24	1.18027e-23
RREB1	1.73017	6.13371	962.944	4.24328e-165	1.59988e-163
GATA3	1.73009	5.00913	103.282	1.54093e-23	2.99832e-23
AKR7A3	1.729	3.17692	145.676	3.91855e-32	8.9866e-32
HOXC10	1.72618	3.34224	87.8705	2.36433e-20	4.31519e-20
DAPL1	1.72576	3.83334	91.4842	4.20273e-21	7.78498e-21
CYP2W1	1.72338	2.92607	71.8887	5.19655e-17	8.89565e-17
PTAFR	1.72269	3.12743	427.876	3.31887e-84	1.96455e-83
PTPRF	1.72228	9.03198	1051.72	7.82308e-177	4.05955e-175
OASL	1.72196	4.18947	258.603	5.82101e-54	1.98836e-53
TMEM184A	1.72161	4.92747	146.686	2.46192e-32	5.66874e-32
PABPC3	1.7204	5.30575	615.851	7.05063e-115	7.77239e-114
SLC12A8	1.71946	4.31209	458.994	1.7674e-89	1.15447e-88
NOS2	1.71821	3.62952	107.678	1.92865e-24	3.8201e-24
MMP2	1.7179	8.38254	330.402	3.99657e-67	1.73227e-66
F11R	1.71776	8.10106	459.586	1.40545e-89	9.1885e-89
COBLL1	1.71775	5.68453	564.66	8.49148e-107	7.83542e-106
PALLD	1.71707	7.51346	690.322	2.67472e-126	3.78296e-125
HPGD	1.71473	5.97159	111.104	3.83515e-25	7.7008e-25
GJA5	1.71334	3.53178	349.791	1.36123e-70	6.26672e-70
TYMP	1.71266	6.91468	351.75	6.10952e-71	2.83014e-70
CDR2L	1.71181	5.67697	615.782	7.22728e-115	7.96123e-114
CTAGE9	1.70892	3.29751	251.98	1.01366e-52	3.3818e-52
WNT5A	1.70889	5.72579	303.32	3.20572e-62	1.27111e-61
DPT	1.70811	3.53323	112.163	2.33014e-25	4.70036e-25
AGMAT	1.70808	2.69796	282.562	2.06039e-58	7.60668e-58
C1S	1.70665	8.05091	467.046	7.87068e-91	5.27297e-90
SH2D3A	1.70633	4.19256	225.019	1.27613e-47	3.87786e-47
PTGFRN	1.70454	7.23717	953.661	7.5464e-164	2.73451e-162
PRELID2	1.70408	1.70742	531.224	2.05102e-101	1.70362e-100
CD36	1.70403	4.85624	183.258	1.46246e-39	3.87207e-39
SLC26A9	1.70226	3.16923	103.572	1.34313e-23	2.61685e-23
ALDH8A1	1.70158	2.08852	108.773	1.15079e-24	2.2876e-24
B3GNT8	1.70157	2.7811	282.799	1.86243e-58	6.88608e-58
STRN	1.70038	4.37125	813.58	2.13889e-144	4.68448e-143
EGR1	1.6991	8.15911	389.816	1.2246e-77	6.41051e-77
HOXB6	1.69888	3.26948	127.662	1.64468e-28	3.51474e-28
CLDN7	1.69886	6.64504	182.016	2.55791e-39	6.74726e-39
HOXC13	1.6985	1.76519	88.085	2.13373e-20	3.89671e-20
BIRC3	1.6973	5.14752	238.106	4.17275e-50	1.32618e-49
ARHGEF19	1.69727	4.54836	399.359	2.68883e-79	1.44932e-78
C5AR1	1.69693	4.01266	529.851	3.42647e-101	2.83031e-100
SSH3	1.69682	5.80935	677.123	2.65154e-124	3.56403e-123
S100A11	1.69356	9.13498	470.716	1.91281e-91	1.29783e-90
AGAP11	1.69293	1.43685	260.359	2.73081e-54	9.38611e-54
ACE2	1.69121	3.81451	94.746	8.87324e-22	1.66498e-21
AMMECR1	1.69086	4.74559	970.536	4.03931e-166	1.58309e-164
GALNT6	1.68853	5.39174	279.719	6.90773e-58	2.53204e-57
CFH	1.68712	6.11482	393.7	2.58305e-78	1.36805e-77
PLAGL2	1.68488	5.8983	1087.18	2.08597e-181	1.24265e-179
ATP11B	1.68464	6.56532	868.105	4.23652e-152	1.12468e-150
CRB3	1.68442	3.99882	205.669	6.5375e-44	1.86091e-43
SDC4	1.68426	8.11448	495.67	1.36427e-95	1.00834e-94
TUFT1	1.68277	5.36311	496.208	1.11222e-95	8.23275e-95
CKMT1A	1.68222	4.05941	201.798	3.65259e-43	1.02541e-42
TC2N	1.68082	5.79148	280.94	4.10958e-58	1.51084e-57
VANGL1	1.679	5.56272	1012.44	1.08177e-171	4.82358e-170
LTBP1	1.67886	6.61464	473.721	6.01998e-92	4.12969e-91
GCNT4	1.67829	1.27509	250.443	1.96806e-52	6.52937e-52
PGC	1.67761	8.00224	32.0116	1.81993e-08	2.53358e-08
RIPK4	1.6763	5.41597	204.744	9.86176e-44	2.79701e-43
KCNQ1OT1	1.67467	3.63143	329.582	5.61117e-67	2.42505e-66
EXPH5	1.67447	4.02346	418.405	1.39195e-82	7.97016e-82
PLIN4	1.67381	3.78447	176.364	3.27367e-38	8.44971e-38
RNF43	1.67325	5.0833	271.594	2.2101e-56	7.91226e-56
TSPAN2	1.67314	2.75242	236.808	7.34227e-50	2.32212e-49
ENTPD3	1.67154	3.2177	158.232	1.23716e-34	2.98767e-34
WNT7B	1.6689	5.42244	151.125	3.20267e-33	7.49722e-33
C1orf210	1.66789	3.52893	139.152	7.95106e-31	1.77988e-30
FLNA	1.6667	10.3989	618.699	2.53152e-115	2.81568e-114
EPSTI1	1.6666	4.23807	343.106	2.11716e-69	9.52593e-69
SIPA1L3	1.66625	6.41418	1150.35	2.08568e-189	1.65223e-187
AOC3	1.66583	4.9113	243.575	3.86663e-51	1.25023e-50
MYO7B	1.66452	4.16531	99.6317	8.69466e-23	1.66739e-22
CILP2	1.66322	3.42297	158.835	9.38978e-35	2.27459e-34
RAI14	1.66167	6.33437	804.842	3.83923e-143	8.17993e-142
LYPD5	1.66082	3.20875	282.784	1.87475e-58	6.92991e-58
C9orf150	1.66016	3.73634	473.144	7.49469e-92	5.12246e-91
FOS	1.65915	8.35548	329.659	5.43759e-67	2.35071e-66
LLGL2	1.65868	6.28985	332.341	1.79189e-67	7.81452e-67
KCNK1	1.65753	4.88314	368.323	7.13588e-74	3.49128e-73
PMS2L11	1.65603	1.67492	589.145	1.09114e-110	1.09874e-109
MYH9	1.65542	10.3212	1340.81	1.92612e-212	3.49826e-210
SSC5D	1.65486	4.17407	309.835	2.0872e-63	8.45842e-63
GDPD3	1.65446	2.58686	252.886	6.84578e-53	2.2942e-52
SFRP4	1.65445	6.03406	144.426	6.97129e-32	1.59019e-31
LTB4R2	1.65358	2.90861	386.181	5.26089e-77	2.72523e-76
SEMA3F	1.65257	6.24705	347.667	3.25393e-70	1.48744e-69
COL4A2	1.65217	8.85747	529.891	3.38732e-101	2.79952e-100
P2RY6	1.65206	2.72432	401.001	1.39346e-79	7.55195e-79
TM4SF5	1.65113	1.62519	45.6772	1.96283e-11	2.94385e-11
PTPN3	1.651	5.27531	374.724	5.33991e-75	2.66334e-74
ALS2CL	1.64938	4.56696	329.344	6.19425e-67	2.67627e-66
SIK1	1.6488	6.77017	503.402	7.25e-97	5.50327e-96
GFOD1	1.64867	2.4921	559.186	6.35255e-106	5.73385e-105
AR	1.64832	2.59435	130.911	3.62706e-29	7.83889e-29
PGR	1.6481	3.52787	100.647	5.37042e-23	1.03376e-22
WNT7A	1.64808	2.96851	86.0653	5.61301e-20	1.01734e-19
IQGAP1	1.64761	8.29211	1202.76	6.6548e-196	6.60733e-194
FAM59A	1.64729	3.76972	666.035	1.28086e-122	1.65302e-121
LOC641298	1.64728	2.6728	358.897	3.29194e-72	1.56136e-71
SGK2	1.6459	2.71393	126.481	2.8519e-28	6.07108e-28
IL17RE	1.64481	3.61763	437.007	9.21775e-86	5.57822e-85
CCDC64B	1.64415	4.14041	126.449	2.89391e-28	6.15876e-28
ESR1	1.6433	4.98305	98.1374	1.76779e-22	3.36887e-22
TNK1	1.64286	3.8274	404.051	4.13629e-80	2.27565e-79
ATL3	1.64285	4.76938	1137.41	8.78226e-188	6.57257e-186
KRT8	1.64239	9.58658	112.127	2.36945e-25	4.77772e-25
GAS2L3	1.64055	1.8996	265.245	3.34793e-55	1.17044e-54
EMX2	1.64008	4.50651	70.0055	1.29486e-16	2.1954e-16
FAM101A	1.63923	3.6442	159.927	5.70379e-35	1.38983e-34
C9orf167	1.63922	5.2631	334.943	6.11582e-68	2.68602e-67
TPM4	1.63837	9.16635	1043.07	1.04668e-175	5.32022e-174
ZAK	1.63748	6.06097	768.039	8.05497e-138	1.48469e-136
ADAM8	1.63692	4.72375	382.018	2.81333e-76	1.44082e-75
LMTK2	1.63596	5.07823	605.828	2.59859e-113	2.76632e-112
YAP1	1.63481	7.14353	915.449	1.18634e-158	3.76718e-157
TMPRSS13	1.63471	3.72567	130.997	3.4842e-29	7.53342e-29
CARD6	1.6346	3.92984	700.808	7.03587e-128	1.03543e-126
TUBA4A	1.63287	6.60355	419.171	1.02946e-82	5.90819e-82
NPAS2	1.63236	5.30838	542.611	2.95122e-103	2.53768e-102
LOC283314	1.63221	2.32091	312.274	7.51377e-64	3.06919e-63
HMGA2	1.63121	4.37565	80.0731	9.98162e-19	1.7674e-18
NUDT16P1	1.63028	2.87372	288.675	1.54099e-59	5.81601e-59
C2CD4B	1.63009	2.02327	138.214	1.22678e-30	2.73797e-30
HNF1A	1.62955	3.05717	164.422	7.35597e-36	1.82011e-35
HOXB4	1.62248	2.76562	167.284	2.00175e-36	5.00792e-36
CCDC109A	1.62107	5.57361	800.482	1.61836e-142	3.36154e-141
RCAN3	1.61595	3.03916	460.543	9.67981e-90	6.33955e-89
ARL5B	1.61513	4.1605	778.24	2.62986e-139	5.01492e-138
CHMP4C	1.61503	4.1664	174.165	8.84383e-38	2.26425e-37
PAX8	1.61322	6.46734	80.4532	8.3126e-19	1.47416e-18
VEGFA	1.61155	7.68928	357.293	6.34372e-72	2.99072e-71
CILP	1.61121	4.06623	123.35	1.2288e-27	2.58847e-27
LRRK1	1.61113	4.76332	808.16	1.27597e-143	2.75806e-142
KRT81	1.61026	2.74873	77.6436	3.21809e-18	5.64047e-18
HYAL1	1.60805	3.46621	249.502	2.95983e-52	9.76968e-52
CXCR7	1.60789	6.09517	302.592	4.35235e-62	1.72255e-61
SKIL	1.60567	5.18137	614.571	1.11509e-114	1.22471e-113
KIAA0754	1.60464	3.56734	337.779	1.89567e-68	8.40244e-68
MFHAS1	1.60451	5.19748	613.571	1.59728e-114	1.74657e-113
TCAP	1.60435	2.46189	96.4408	3.96045e-22	7.49085e-22
CXCL13	1.60384	4.42795	93.8974	1.32942e-21	2.48701e-21
TMOD3	1.60366	6.30512	1877.42	5.23956e-270	1.30055e-266
P4HA3	1.60343	2.27517	190.073	6.85665e-41	1.86275e-40
RERG	1.60243	3.60229	211.442	5.06283e-45	1.46495e-44
NEB	1.60195	4.71963	105.346	5.80285e-24	1.13878e-23
CDKN2B	1.60156	4.95814	310.048	1.90944e-63	7.74435e-63
SFT2D2	1.60141	2.40856	960.31	9.54797e-165	3.57281e-163
ITGB3	1.5994	4.01733	162.223	2.00205e-35	4.92103e-35
FGF19	1.59791	2.33462	45.6431	1.99629e-11	2.99343e-11
SEMA4B	1.59787	7.58292	771.677	2.37277e-138	4.41169e-137
CFI	1.59764	5.47572	246.897	9.14772e-52	2.99028e-51
SLC6A13	1.5966	2.83413	62.204	5.77305e-15	9.40472e-15
MGAM	1.59644	2.21039	85.5151	7.30721e-20	1.32119e-19
EFCAB4B	1.59539	2.29925	263.143	8.2514e-55	2.86119e-54
KLF4	1.59446	6.18697	285.638	5.58718e-59	2.08755e-58
RNF168	1.59406	3.77518	576.773	9.94512e-109	9.59279e-108
TMEM171	1.59175	2.3824	133.767	9.62675e-30	2.10469e-29
CYP2S1	1.59166	6.27161	121.098	3.52068e-27	7.33951e-27
SLC17A9	1.59067	3.59769	231.809	6.51573e-49	2.02248e-48
TMEM92	1.5903	2.53383	140.004	5.36195e-31	1.205e-30
CARD10	1.58958	4.98588	478.084	1.12713e-92	7.82581e-92
SEC16B	1.58935	3.34253	424.538	1.23532e-83	7.22891e-83
PLEKHA7	1.58869	4.81795	512.082	2.72156e-98	2.1221e-97
LAMA5	1.58721	8.10864	755.186	6.07012e-136	1.07879e-134
SDR42E1	1.58669	2.92409	157.373	1.83109e-34	4.40699e-34
ANGPTL4	1.58562	5.53463	185.271	5.91706e-40	1.57644e-39
FHAD1	1.58498	1.25226	229.55	1.74965e-48	5.38714e-48
HSPA4L	1.58464	3.95504	320.601	2.33489e-65	9.81749e-65
RBM47	1.58444	6.74233	293.027	2.44829e-60	9.37819e-60
CCL22	1.58362	2.54345	182.431	2.12128e-39	5.60245e-39
CYS1	1.5833	4.19279	135.009	5.41345e-30	1.18965e-29
GSTM1	1.58284	5.46668	62.3481	5.38067e-15	8.77126e-15
F2RL1	1.58275	5.36985	226.851	5.71189e-48	1.74354e-47
EDN1	1.58024	3.90099	301.838	5.97595e-62	2.35387e-61
LOC728264	1.57959	3.58729	179.455	8.11216e-39	2.11831e-38
KCNK5	1.57651	4.41135	158.214	1.24714e-34	3.0113e-34
CLDN3	1.57627	7.03065	63.74	2.72801e-15	4.4799e-15
GPRIN3	1.57598	3.27451	262.363	1.15411e-54	3.99444e-54
IDE	1.57435	4.82327	1134.31	2.15216e-187	1.58674e-185
ELK3	1.57373	4.69177	642.689	4.84758e-119	5.78023e-118
CKMT1B	1.57145	5.45676	202.599	2.55813e-43	7.20466e-43
GLT8D2	1.56896	3.10933	314.023	3.61821e-64	1.48774e-63
NOX4	1.56894	2.67012	203.264	1.90182e-43	5.36842e-43
SLCO4C1	1.56889	3.69589	65.7677	1.01564e-15	1.68685e-15
TMPPE	1.5671	1.73074	697.791	1.99728e-127	2.89917e-126
FAM129B	1.56621	8.27513	972.935	1.92665e-166	7.6721e-165
NID2	1.56602	5.05169	341.455	4.17604e-69	1.87105e-68
NBEAL2	1.56507	6.42649	559.702	5.27157e-106	4.77261e-105
OSBPL10	1.56487	4.81159	477.024	1.69248e-92	1.17074e-91
TMEM2	1.56242	6.20308	544.25	1.60554e-103	1.38697e-102
CLOCK	1.56214	4.22137	702.787	3.55168e-128	5.26844e-127
EIF2AK2	1.55884	4.94237	968.895	6.70375e-166	2.59997e-164
PLAT	1.55859	6.75061	244.253	2.88134e-51	9.3388e-51
IL7R	1.55837	2.993	134.211	7.83619e-30	1.71725e-29
NPW	1.55816	2.26229	95.0409	7.71069e-22	1.44884e-21
PTPRK	1.55748	6.49682	773.651	1.22623e-138	2.30293e-137
SCN9A	1.55637	3.00094	123.251	1.28731e-27	2.70943e-27
CXCL10	1.55628	5.17517	132.493	1.73928e-29	3.78147e-29
C12orf75	1.55596	5.31164	308.777	3.25039e-63	1.31294e-62
PPARGC1B	1.55512	2.07794	309.269	2.64141e-63	1.06753e-62
POLQ	1.55438	3.52012	268.364	8.80022e-56	3.11015e-55
KIAA1671	1.55319	6.55428	926.702	3.42445e-160	1.12089e-158
EVC	1.5526	5.32843	311.761	9.32706e-64	3.79841e-63
ADCYAP1	1.55224	1.54844	88.944	1.4147e-20	2.59471e-20
EPS8L2	1.55216	6.54689	352.965	3.71593e-71	1.72457e-70
CAPN9	1.55041	1.36333	86.5569	4.43505e-20	8.05306e-20
ZNF503	1.5504	5.64462	351.165	7.76232e-71	3.58685e-70
ERRFI1	1.5502	6.58985	364.35	3.58148e-73	1.73235e-72
SLC22A12	1.54553	1.33684	35.979	2.47393e-09	3.52813e-09
MAPK15	1.54524	2.49757	110.018	6.39847e-25	1.27806e-24
COL14A1	1.54375	5.77994	176.582	2.96643e-38	7.6673e-38
TMC4	1.54365	5.85801	144.867	5.68941e-32	1.30137e-31
CD248	1.54071	5.39145	311.877	8.88403e-64	3.62096e-63
IFFO2	1.54039	5.86183	459.583	1.40735e-89	9.19689e-89
CITED4	1.54021	4.96811	204.679	1.01479e-43	2.87707e-43
ANXA2	1.53988	9.16759	477.243	1.55638e-92	1.0786e-91
ELK4	1.53804	3.52968	858.778	8.51465e-151	2.20537e-149
ADAMTS14	1.53773	3.16781	253.806	4.60195e-53	1.54746e-52
DUOXA2	1.53766	3.34919	62.1108	6.04175e-15	9.83601e-15
DENND1B	1.53526	2.2261	597.606	5.06149e-112	5.23841e-111
C10orf118	1.53511	4.62343	711.028	2.07372e-129	3.15142e-128
ANXA9	1.53417	2.69902	231.584	7.18416e-49	2.2295e-48
EPHA1	1.53381	4.83272	135.005	5.42187e-30	1.19132e-29
COL6A2	1.53325	9.17861	245.056	2.03342e-51	6.6136e-51
ME1	1.53252	4.88291	270.46	3.58943e-56	1.27766e-55
TGFBR2	1.53119	6.78002	703.897	2.43264e-128	3.63383e-127
PDGFRB	1.53115	6.97779	521.565	7.6747e-100	6.175e-99
SLK	1.53086	6.40736	1097.19	1.095e-182	6.76672e-181
SIGLEC5	1.53035	1.7424	193.711	1.34581e-41	3.69936e-41
P4HA2	1.53025	5.7435	533.199	9.84169e-102	8.21594e-101
CCL13	1.52871	1.35603	101.029	4.48076e-23	8.63508e-23
TRHDE	1.52817	1.93445	85.7913	6.40076e-20	1.15884e-19
PLXDC2	1.52775	4.63934	464.775	1.88856e-90	1.25396e-89
MTMR11	1.52737	4.23083	362.888	6.48945e-73	3.12169e-72
CTAGE4	1.52692	1.7823	181.708	2.93657e-39	7.73511e-39
FGD6	1.52659	5.06584	463.245	3.41416e-90	2.25686e-89
PLEK2	1.52644	4.4069	155.983	3.4587e-34	8.2615e-34
PRRX2	1.52596	3.16803	139.8	5.89238e-31	1.32241e-30
TNFRSF10D	1.52548	3.18941	377.826	1.52221e-75	7.67184e-75
SLC16A3	1.52163	6.46272	402.816	6.7749e-80	3.70542e-79
NHLRC2	1.52125	3.04479	792.341	2.39862e-141	4.83393e-140
IL1RAP	1.52124	5.28539	340.588	5.96641e-69	2.666e-68
FAT1	1.52077	8.09357	476.284	2.2492e-92	1.55296e-91
HEPACAM2	1.52076	2.50139	46.7536	1.15116e-11	1.7377e-11
DKFZp686O24166	1.52063	2.92523	189.999	7.09023e-41	1.92445e-40
RASAL1	1.5204	3.80114	157.274	1.91615e-34	4.60947e-34
CENPI	1.5202	1.88876	300.009	1.28781e-61	5.04589e-61
CALD1	1.51928	8.25948	490.937	8.27168e-95	5.98592e-94
CEBPD	1.519	6.45882	515.008	9.03967e-99	7.11939e-98
ATP13A3	1.51854	7.01745	1331.75	2.21915e-211	3.71346e-209
CAV1	1.51825	6.98144	312.321	7.37841e-64	3.01472e-63
MAP3K8	1.51677	3.57598	563.836	1.1452e-106	1.0528e-105
FBXO27	1.5147	3.89516	279.108	8.96136e-58	3.27352e-57
SPON1	1.51356	7.77117	104.659	8.03297e-24	1.57146e-23
FAM3D	1.51295	3.85477	57.4359	5.95274e-14	9.48984e-14
DTX3L	1.51042	6.76	920.354	2.52009e-159	8.14135e-158
P2RY1	1.51019	3.14619	158.351	1.17132e-34	2.83143e-34
TMTC3	1.5094	5.43572	864.07	1.54403e-151	4.04846e-150
SLCO4A1	1.5072	4.13502	222.34	4.14033e-47	1.24595e-46
ST6GALNAC1	1.50696	4.53355	114.965	6.2402e-26	1.26978e-25
SIAH2	1.50629	5.78772	1123.22	5.39998e-186	3.74055e-184
EHHADH	1.50523	4.6506	503.996	5.77614e-97	4.39571e-96
CDS1	1.50493	5.12814	424.263	1.38012e-83	8.06363e-83
TLL1	1.50405	1.82536	166.151	3.34809e-36	8.33972e-36
CSF2RB	1.50394	3.99705	287.859	2.17986e-59	8.19816e-59
ACTN4	1.50392	9.50618	1111.73	1.54368e-184	1.02634e-182
SECTM1	1.50376	4.82981	275.365	4.41704e-57	1.59551e-56
APOL6	1.5032	6.53813	592.787	2.91713e-111	2.9818e-110
RUNX2	1.50179	3.80723	371.891	1.67714e-74	8.28722e-74
FBN2	1.50175	4.86192	114.246	8.74932e-26	1.77768e-25
HTATIP2	1.50167	5.35175	610.785	4.35037e-114	4.70175e-113
FLNC	1.50105	6.62544	131.014	3.45742e-29	7.47661e-29
AGRN	1.49991	8.90576	695.854	3.90545e-127	5.63058e-126
DEPDC1	1.49891	3.92409	236.485	8.45764e-50	2.6692e-49
HK2	1.49874	6.83842	484.779	8.67966e-94	6.15553e-93
CIITA	1.49742	4.40709	282.778	1.88169e-58	6.95385e-58
RSC1A1	1.49653	3.48798	945.282	1.02052e-162	3.53457e-161
ROD1	1.49591	7.31482	718.68	1.50162e-130	2.34419e-129
EDARADD	1.49459	3.79197	293.889	1.70074e-60	6.52644e-60
ACOT11	1.49454	3.96196	335.08	5.77494e-68	2.53706e-67
ICAM1	1.49383	6.92191	299.084	1.90399e-61	7.4289e-61
EMP1	1.49321	7.63468	311.051	1.25495e-63	5.09957e-63
IER5L	1.49052	5.11295	354.394	2.07193e-71	9.67311e-71
LRIG3	1.48947	5.15346	375.829	3.41697e-75	1.70998e-74
KLF8	1.4884	3.40543	259.504	3.94676e-54	1.35311e-53
CLEC5A	1.48795	2.22561	179.816	6.88982e-39	1.80112e-38
RSAD2	1.48665	4.65064	269.497	5.4189e-56	1.92518e-55
CEP55	1.48533	4.8233	236.894	7.07823e-50	2.24003e-49
PRLR	1.48519	4.23815	82.4366	3.20257e-19	5.72236e-19
FBLIM1	1.48458	6.2497	405.794	2.06981e-80	1.14296e-79
MRGPRF	1.48426	3.62231	216.595	5.19668e-46	1.53165e-45
CAPN1	1.48415	8.23426	1448.47	8.40605e-225	2.31836e-222
EMX2OS	1.48344	4.88342	59.9701	1.72036e-14	2.77407e-14
PRR15	1.48344	3.88795	112.033	2.4769e-25	4.99236e-25
CLCNKA	1.48229	1.51848	62.0467	6.23381e-15	1.01476e-14
SLC5A12	1.4799	1.94225	85.3618	7.86431e-20	1.42123e-19
HOXB7	1.47757	3.65389	176.493	3.08814e-38	7.97636e-38
IL1R1	1.47717	6.46509	294.504	1.31273e-60	5.04399e-60
ARHGAP29	1.47449	5.69847	330.826	3.35337e-67	1.45603e-66
C1orf172	1.47446	4.12651	134.005	8.624e-30	1.88739e-29
C7orf58	1.47443	3.39388	213.981	1.64744e-45	4.81273e-45
ASXL2	1.46915	5.17631	604.331	4.45136e-113	4.71174e-112
CMPK2	1.46901	4.106	407.459	1.06541e-80	5.90955e-80
LAMB1	1.46801	7.7039	283.685	1.27994e-58	4.74537e-58
ACTN1	1.46522	8.16168	610.544	4.74306e-114	5.11872e-113
IPMK	1.4648	1.83571	370.538	2.90156e-74	1.429e-73
SRXN1	1.46474	6.54203	431.745	7.27379e-85	4.35054e-84
ADRA2A	1.4642	3.99251	149.165	7.87417e-33	1.83177e-32
MAFF	1.46416	5.23221	537.862	1.72646e-102	1.46092e-101
MAP3K2	1.46317	4.88745	1069.16	4.32361e-179	2.35866e-177
CTSC	1.46229	7.7726	362.778	6.78823e-73	3.2633e-72
VCAM1	1.462	6.14021	164.684	6.52796e-36	1.61684e-35
MX2	1.46184	5.32	233.346	3.3283e-49	1.03786e-48
EFNB2	1.46123	6.10584	420.139	7.02391e-83	4.04357e-82
BCAM	1.46121	8.84183	162.006	2.21064e-35	5.43106e-35
MET	1.46088	7.12301	139.46	6.89557e-31	1.54569e-30
BAIAP2L1	1.46079	6.20459	205.635	6.63814e-44	1.8892e-43
TNFRSF18	1.4569	2.63786	138.158	1.25893e-30	2.80846e-30
SEC24D	1.45679	5.92377	615.585	7.74962e-115	8.53032e-114
VASN	1.45678	5.39545	249.653	2.77355e-52	9.16292e-52
SLC1A5	1.45594	7.39386	384.451	1.05666e-76	5.45662e-76
FPR3	1.45547	4.19855	301.596	6.61519e-62	2.60153e-61
TMEM48	1.45508	4.47014	617.786	3.50365e-115	3.89112e-114
C3orf52	1.45348	3.24374	171.084	3.56867e-37	9.04804e-37
CDC42EP5	1.45304	3.89851	158.348	1.17305e-34	2.83516e-34
LGALS9C	1.45123	1.51255	157.65	1.61269e-34	3.88575e-34
PRR15L	1.45094	4.61025	70.3084	1.11792e-16	1.89907e-16
SLC27A2	1.44906	3.3463	113.478	1.25532e-25	2.54499e-25
DDX60	1.449	5.52378	428.314	2.8009e-84	1.65926e-83
ZFP36L1	1.44867	8.59853	1065.32	1.35464e-178	7.30966e-177
C9orf41	1.44744	2.93208	707.093	8.03933e-129	1.21061e-127
CXCL11	1.44569	3.36165	112.037	2.47141e-25	4.98195e-25
BRI3BP	1.44505	3.35726	566.979	3.60622e-107	3.36302e-106
HS3ST3A1	1.44277	2.1218	158.91	9.07061e-35	2.19871e-34
GBP4	1.44171	5.77772	275.648	3.91406e-57	1.41451e-56
SCGB1A1	1.44034	3.81901	31.4574	2.40719e-08	3.33802e-08
RIN1	1.44005	4.23645	389.83	1.21646e-77	6.37016e-77
ITGB1	1.43897	8.87623	1040.95	1.97874e-175	9.92236e-174
IGFBP4	1.43828	8.54095	341.247	4.54793e-69	2.03523e-68
MARVELD2	1.43568	3.90711	291.368	4.93449e-60	1.88193e-59
STEAP3	1.43566	5.66064	399.865	2.1974e-79	1.18701e-78
PLAGL1	1.43378	4.18728	232.167	5.57241e-49	1.7304e-48
UGCG	1.43326	4.24792	427.119	4.47061e-84	2.63895e-83
ADAMTSL5	1.43212	2.43837	187.995	1.74067e-40	4.68445e-40
PDLIM1	1.43123	7.40135	289.109	1.28387e-59	4.85542e-59
ENTPD8	1.43057	1.62365	84.9768	9.45935e-20	1.70761e-19
FAM115C	1.43047	3.73179	444.69	4.57823e-87	2.83862e-86
BGN	1.42898	8.80576	343.436	1.84859e-69	8.32508e-69
PPP2R3A	1.4284	5.01554	591.877	4.04264e-111	4.12094e-110
C20orf118	1.42837	1.57319	251.158	1.4449e-52	4.80332e-52
PPFIBP1	1.42699	6.2718	648.988	5.22246e-120	6.37525e-119
INADL	1.42669	5.86347	525.657	1.65347e-100	1.34784e-99
CCDC146	1.4258	4.07404	204.647	1.02939e-43	2.91791e-43
CXCL17	1.42465	5.23693	48.3958	5.10607e-12	7.76758e-12
MAMDC2	1.42401	2.29396	171.334	3.18541e-37	8.08044e-37
SLC6A10P	1.42142	1.95871	92.3704	2.75337e-21	5.12382e-21
C1R	1.42118	7.81449	380.097	6.10193e-76	3.10263e-75
ACSL5	1.42105	5.90196	199.973	8.23288e-43	2.29912e-42
HOXB9	1.41937	3.13257	61.8081	7.0043e-15	1.13831e-14
DDX21	1.41821	6.72365	754.711	7.11962e-136	1.26229e-134
C3	1.41741	9.52619	157.568	1.67526e-34	4.03389e-34
CAST	1.41721	7.55118	1074.44	9.02026e-180	5.01264e-178
SQRDL	1.41681	5.89875	452.848	1.91707e-88	1.22536e-87
C4orf19	1.41617	3.6588	157.579	1.66656e-34	4.01423e-34
TREM1	1.41545	2.71112	92.7423	2.30577e-21	4.29677e-21
NFIC	1.41472	5.67832	529.73	3.59857e-101	2.97081e-100
SESN3	1.41448	3.89616	240.677	1.36247e-50	4.36748e-50
OSR2	1.41414	3.19998	116.58	2.92409e-26	5.98934e-26
ADAMTS4	1.41331	5.00306	226.87	5.66645e-48	1.73002e-47
ST6GALNAC5	1.41268	3.21135	121.072	3.5636e-27	7.42795e-27
LEPREL1	1.41141	5.59273	172.199	2.15377e-37	5.48028e-37
LGR4	1.41082	6.07384	466.161	1.10699e-90	7.38641e-90
SVEP1	1.40978	4.17136	202.608	2.54822e-43	7.17809e-43
C19orf55	1.40624	2.78817	680.866	7.14331e-125	9.76012e-124
KIAA0040	1.40579	5.55254	473.471	6.62939e-92	4.54147e-91
C9orf3	1.40519	4.99654	678.78	1.4792e-124	2.00089e-123
GBP3	1.40341	5.08093	313.578	4.36378e-64	1.79085e-63
PLCG2	1.4031	4.92131	253.101	6.24408e-53	2.09538e-52
SLCO3A1	1.40284	5.50441	438.59	4.97392e-86	3.03717e-85
ZBTB7A	1.40252	6.03203	1076.56	4.82553e-180	2.71195e-178
PLN	1.40149	3.15864	97.5485	2.33879e-22	4.44905e-22
CTGF	1.40145	7.52781	285.645	5.57267e-59	2.08266e-58
FMO3	1.3998	3.20595	102.115	2.67741e-23	5.18458e-23
TP53AIP1	1.3995	1.48213	82.8757	2.59333e-19	4.64323e-19
SMAD6	1.39939	3.57204	301.92	5.76513e-62	2.27263e-61
LNX2	1.39846	4.75842	769.897	4.29424e-138	7.94462e-137
NQO1	1.39793	7.15052	193.892	1.24159e-41	3.41414e-41
KITLG	1.39699	5.59699	242.629	5.83103e-51	1.87969e-50
CRIM1	1.39539	6.54453	677.898	2.01796e-124	2.71977e-123
LASS6	1.39537	5.9451	672.655	1.26056e-123	1.66876e-122
IL28RA	1.39535	3.2081	411.366	2.25686e-81	1.26931e-80
GRAMD2	1.3945	2.51575	180.306	5.52281e-39	1.44681e-38
SYDE2	1.39383	2.01157	318.662	5.2275e-65	2.18443e-64
CNNM4	1.39309	5.30191	967.952	8.9718e-166	3.45264e-164
ATP10D	1.39161	4.9153	551.301	1.1707e-104	1.03228e-103
MYO1B	1.39037	6.73235	395.866	1.08564e-78	5.78889e-78
OVOL2	1.38879	2.93217	93.5335	1.58119e-21	2.95319e-21
LOC202181	1.38852	1.37232	361.565	1.11025e-72	5.30985e-72
RCN3	1.38786	5.12224	297.529	3.66421e-61	1.42372e-60
SNAI2	1.38767	4.99055	183.252	1.46675e-39	3.88275e-39
HKDC1	1.38683	3.91688	98.884	1.24003e-22	2.37008e-22
CDKL5	1.38633	1.48921	225.236	1.15905e-47	3.52497e-47
TICAM1	1.38611	5.14675	1085.92	3.02607e-181	1.78838e-179
AGR3	1.38372	3.80337	38.1994	8.13448e-10	1.17424e-09
KIAA0284	1.38253	6.74616	657.684	2.42214e-121	3.03389e-120
TNFAIP8L1	1.38219	3.39122	762.127	5.83809e-137	1.06422e-135
LPIN3	1.38096	4.46759	327.728	1.2101e-66	5.19967e-66
FKBP9L	1.37918	2.02708	270.095	4.19183e-56	1.49102e-55
RASA2	1.3782	2.64691	511.553	3.31484e-98	2.57661e-97
PA2G4P4	1.37818	3.10391	501.391	1.549e-96	1.16866e-95
ITPRIPL2	1.37685	6.25266	1025.47	2.09443e-173	9.871e-172
ZBTB7B	1.37408	6.32778	705.787	1.26272e-128	1.89573e-127
MEIS1	1.37378	5.19299	190.973	4.5842e-41	1.24835e-40
KDELR3	1.37345	5.02115	203.807	1.49528e-43	4.23209e-43
DMGDH	1.37342	2.15005	86.385	4.81591e-20	8.73823e-20
CDH1	1.37191	8.39367	157.445	1.77243e-34	4.2665e-34
ALOX5	1.37174	4.76945	257.249	1.04303e-53	3.5506e-53
DYRK2	1.37162	5.50866	882.859	3.70793e-154	1.04193e-152
TOM1L1	1.37058	5.06282	240.835	1.2721e-50	4.08129e-50
GPR183	1.37026	3.59118	298.972	1.9931e-61	7.77454e-61
SKP2	1.36877	3.92934	450.582	4.61358e-88	2.92383e-87
TMEM30B	1.36857	5.85881	127.515	1.76087e-28	3.76088e-28
NID1	1.36753	6.85524	332.187	1.9104e-67	8.32402e-67
MICALL1	1.36694	6.33381	650.781	2.76706e-120	3.39734e-119
ZNF121	1.36647	2.50517	423.905	1.58569e-83	9.24653e-83
CCNT1	1.36632	3.11074	403.556	5.03256e-80	2.7616e-79
PARP14	1.3656	6.95056	691.263	1.92148e-126	2.7228e-125
JPH1	1.36485	3.30095	228.031	3.4028e-48	1.04275e-47
BHMT2	1.36451	3.31972	77.4444	3.54262e-18	6.20636e-18
IL4R	1.36374	6.17295	520.845	1.00591e-99	8.0717e-99
UBXN10	1.36277	2.9401	137.77	1.50648e-30	3.35467e-30
PXDN	1.36224	7.15221	310.53	1.56022e-63	6.33315e-63
ACSM2B	1.362	2.52807	24.5479	8.03631e-07	1.06757e-06
ESRP1	1.36144	6.84224	95.0922	7.52468e-22	1.41461e-21
HCP5	1.36123	5.44293	306.871	7.22513e-63	2.89725e-62
RRAD	1.36115	4.20588	120.629	4.38524e-27	9.13036e-27
PHACTR2	1.36029	5.12782	544.382	1.52288e-103	1.31633e-102
GBP1	1.35991	6.22338	244.684	2.38936e-51	7.75604e-51
MMP14	1.35755	8.56724	314.791	2.62962e-64	1.08424e-63
RGP1	1.35746	3.24455	657.537	2.54365e-121	3.18341e-120
BAZ1A	1.35555	5.97145	708.011	5.85844e-129	8.85784e-128
CD2AP	1.35541	6.34796	521.592	7.59648e-100	6.11537e-99
ADAM9	1.35273	7.22774	473.633	6.2278e-92	4.27029e-91
UGT1A9	1.3517	3.43975	32.8885	1.1697e-08	1.63755e-08
S100A10	1.3511	8.2604	368.425	6.84564e-74	3.35259e-73
DUOX1	1.35103	5.38521	112.322	2.16187e-25	4.36328e-25
NHS	1.35037	3.90665	307.505	5.53209e-63	2.22434e-62
CCR6	1.3497	1.61368	245.656	1.56538e-51	5.09689e-51
PARP9	1.3493	6.44724	695.51	4.40471e-127	6.32588e-126
RDH10	1.34841	5.78505	301.354	7.32462e-62	2.87901e-61
FUT11	1.34709	3.53486	998.032	8.7111e-170	3.728e-168
C19orf77	1.34628	4.30481	51.2748	1.23188e-12	1.90117e-12
DCBLD1	1.34607	4.39282	561.607	2.60265e-106	2.37508e-105
WNT2	1.34552	2.44563	101.207	4.11758e-23	7.94444e-23
DKK2	1.34362	1.55061	129.768	6.16863e-29	1.32836e-28
SLC13A5	1.34336	2.09499	56.2931	1.04285e-13	1.65331e-13
FUT1	1.34291	3.07632	333.39	1.15962e-67	5.06756e-67
MXRA8	1.34196	6.18258	253.139	6.14388e-53	2.06222e-52
MARCO	1.34109	3.02132	72.8059	3.33265e-17	5.72734e-17
C15orf48	1.33798	4.64377	85.7685	6.47111e-20	1.1713e-19
SLCO2A1	1.33659	5.32528	248.843	3.9383e-52	1.29592e-51
SMTN	1.33464	6.25992	382.94	1.94122e-76	9.96229e-76
SLC37A2	1.33361	4.44118	324.941	3.84291e-66	1.63709e-65
JPH2	1.33298	3.55425	117.449	1.94461e-26	3.99519e-26
KLC3	1.33244	3.41605	133.082	1.323e-29	2.884e-29
RNF169	1.33235	4.90486	911.407	4.24055e-158	1.32678e-156
C10orf47	1.3318	3.92527	230.187	1.32469e-48	4.08543e-48
USP53	1.32802	5.15281	540.421	6.64185e-103	5.67185e-102
TP73	1.3277	3.01645	126.194	3.25991e-28	6.92976e-28
HOXD8	1.32752	3.00249	130.772	3.86861e-29	8.35607e-29
ZBTB20	1.3275	1.45202	160.064	5.35613e-35	1.30619e-34
CES3	1.32686	2.88729	128.827	9.56216e-29	2.05201e-28
S100A14	1.32674	7.28459	60.0957	1.61782e-14	2.61099e-14
SLC9A7	1.32673	2.5315	246.718	9.87728e-52	3.22734e-51
COL27A1	1.32648	4.5362	205.998	5.65109e-44	1.60921e-43
ACTA2	1.32603	8.1393	182.235	2.31821e-39	6.1193e-39
PCYT1A	1.326	4.67716	1156.93	3.14524e-190	2.51839e-188
HOXA13	1.32528	2.13131	52.2234	7.71756e-13	1.19739e-12
SPINT2	1.32462	8.74203	202.861	2.27677e-43	6.41832e-43
GCOM1	1.32344	3.35194	130.708	3.9849e-29	8.60603e-29
GRIN2D	1.32332	4.21425	151.774	2.37811e-33	5.57751e-33
NAMPT	1.32107	7.30359	377.621	1.65673e-75	8.33854e-75
SULT1C2	1.32051	3.4855	59.757	1.90948e-14	3.07587e-14
NRP1	1.32049	6.53238	401.403	1.18999e-79	6.47044e-79
ELMO3	1.32021	4.84717	210.277	8.4787e-45	2.44479e-44
PRSS23	1.31997	6.72243	305.04	1.55699e-62	6.21336e-62
EHBP1L1	1.3194	6.34174	645.123	2.04816e-119	2.46391e-118
PRKAR2A	1.31934	4.06021	500.018	2.60711e-96	1.96e-95
TAGLN2	1.31899	9.25995	419.933	7.61167e-83	4.38024e-82
LEPROT	1.31884	4.86572	545.719	9.27011e-104	8.05953e-103
CPD	1.31815	7.17006	584.205	6.60583e-110	6.53692e-109
TSC22D2	1.31791	5.10457	980.225	2.04109e-167	8.35108e-166
KLF3	1.31761	6.66724	1101.7	2.90829e-183	1.83531e-181
IRX5	1.31756	2.87196	111.477	3.21704e-25	6.46839e-25
GALNT12	1.31738	4.35098	215.999	6.75929e-46	1.98788e-45
HOXA3	1.31702	3.04134	98.1595	1.74933e-22	3.33455e-22
SLC6A6	1.31678	6.09967	383.722	1.41708e-76	7.29506e-76
EPCAM	1.31627	7.81108	85.8256	6.29642e-20	1.14023e-19
FRAS1	1.31599	4.78302	147.123	2.0133e-32	4.64653e-32
CSTB	1.31565	8.37554	346.223	5.88451e-70	2.68006e-69
SBNO2	1.31473	6.69457	910.903	4.97269e-158	1.55258e-156
LONRF3	1.31392	1.50643	161.165	3.24158e-35	7.93506e-35
SLC12A7	1.31369	6.75296	425.328	9.07209e-84	5.32561e-83
GJD3	1.31204	2.49757	247.897	5.92622e-52	1.94532e-51
PLEC	1.3112	9.86493	612.389	2.43588e-114	2.65381e-113
KIAA1609	1.31006	4.63085	794.253	1.27144e-141	2.57626e-140
FZD1	1.30714	5.85944	304.016	2.39354e-62	9.52874e-62
PARP4	1.30708	6.62407	917.112	7.00111e-159	2.2375e-157
PCDHA12	1.30676	1.34089	64.7824	1.64123e-15	2.71256e-15
PPIC	1.30635	5.0549	445.559	3.26557e-87	2.0332e-86
SLC10A3	1.30584	5.37233	983.164	8.27252e-168	3.42229e-166
NPY1R	1.30548	2.36528	76.9914	4.40813e-18	7.71178e-18
F8A1	1.30329	4.17319	480.701	4.12156e-93	2.88587e-92
PLEKHA1	1.30128	5.95087	676.562	3.20851e-124	4.30878e-123
KCNS3	1.30119	4.31109	234.053	2.44445e-49	7.64333e-49
MAP3K9	1.30107	3.07355	305.154	1.48254e-62	5.91942e-62
LTBR	1.30098	6.99052	376.989	2.13863e-75	1.07386e-74
IRS1	1.29999	5.67718	432.098	6.33362e-85	3.79278e-84
WFDC2	1.29995	7.67746	48.9102	3.9594e-12	6.03802e-12
LOC339535	1.29918	2.20582	55.7995	1.32887e-13	2.10184e-13
BICD2	1.29868	6.54735	560.642	3.72308e-106	3.3851e-105
LOC401093	1.29739	2.54377	220.207	1.05734e-46	3.15508e-46
FAM46A	1.29691	5.14357	375.485	3.92622e-75	1.96087e-74
ITPRIP	1.29679	5.703	620.951	1.1264e-115	1.26512e-114
ASPRV1	1.29675	3.27538	141.481	2.71144e-31	6.12584e-31
BCL9L	1.29517	6.99413	945.695	8.97383e-163	3.11721e-161
COL6A1	1.29499	8.95754	310.849	1.36532e-63	5.54657e-63
SLC38A2	1.29438	8.04628	834.694	2.11555e-147	5.02501e-146
DSE	1.29252	5.28123	657.507	2.5707e-121	3.21456e-120
IRAK3	1.29195	3.93971	245.888	1.41665e-51	4.61667e-51
DNAJC22	1.29194	2.66996	108.984	1.0416e-24	2.0722e-24
SLC35A3	1.2911	4.05838	492.867	3.95239e-95	2.88402e-94
SLFN13	1.29059	4.52769	189.085	1.0682e-40	2.88881e-40
DAAM1	1.28931	4.61786	496.626	9.45649e-96	7.02071e-95
CMIP	1.28877	6.83865	893.045	1.43681e-155	4.27968e-154
PLA2G4A	1.28856	4.03847	176.868	2.60637e-38	6.7437e-38
SLC30A6	1.28701	4.12659	809.078	9.42446e-144	2.04306e-142
TMEM102	1.28606	3.64352	693.49	8.86245e-127	1.26305e-125
IGF2BP3	1.28593	4.40608	88.1296	2.08864e-20	3.81529e-20
LDHA	1.28522	9.56812	527.732	7.57344e-101	6.22468e-100
KIF16B	1.28482	4.70634	657.065	3.00429e-121	3.7536e-120
LATS1	1.2835	4.30763	549.298	2.45809e-104	2.1547e-103
MCTP2	1.28318	4.23008	146.074	3.26325e-32	7.49763e-32
MST4	1.28316	4.56674	176.182	3.55371e-38	9.16456e-38
KLF7	1.28286	3.0677	386.823	4.06433e-77	2.10833e-76
PAPSS2	1.28267	5.06186	238.548	3.44274e-50	1.09628e-49
GPX8	1.28267	4.84703	211.302	5.38509e-45	1.55759e-44
SPHK1	1.28192	4.54782	249.458	3.01744e-52	9.95762e-52
SP6	1.28173	3.53495	133.79	9.52697e-30	2.08348e-29
KL	1.28062	3.25915	70.2435	1.15365e-16	1.95905e-16
LTF	1.2792	7.46688	38.2855	7.79167e-10	1.12519e-09
EPS8	1.27806	6.23263	257.468	9.49224e-54	3.23201e-53
HOXC4	1.2766	2.58336	133.244	1.22714e-29	2.67699e-29
GEM	1.27629	4.7537	217.54	3.4262e-46	1.01343e-45
ERMP1	1.27623	6.20588	537.866	1.72317e-102	1.45896e-101
MFSD9	1.27564	3.29235	941.917	2.91599e-162	9.98342e-161
HSD3B7	1.27553	5.06231	407.646	9.89837e-81	5.49446e-80
PABPC4L	1.27471	1.64079	202.358	2.84574e-43	8.00861e-43
IFI27	1.27424	7.8222	165.924	3.71365e-36	9.241e-36
MYD88	1.27382	6.09975	820.377	2.29034e-145	5.11394e-144
NAT1	1.27377	3.06707	176.107	3.67464e-38	9.4748e-38
ZDHHC13	1.2736	4.59372	729.748	3.39721e-132	5.54158e-131
DCBLD2	1.27356	6.05962	338.488	1.41667e-68	6.29806e-68
SCNN1G	1.2732	3.19972	47.1489	9.46453e-12	1.43174e-11
TOR1AIP2	1.27113	4.63719	751.938	1.81342e-135	3.18483e-134
MAN1A2	1.27106	5.20211	765.542	1.85218e-137	3.39294e-136
IL4I1	1.2702	4.551	137.538	1.67755e-30	3.73225e-30
C2orf15	1.2695	1.64948	255.056	2.68257e-53	9.05723e-53
RNF213	1.2689	8.00675	728.61	5.00971e-132	8.12549e-131
PITX2	1.26855	2.23339	55.3367	1.66806e-13	2.63217e-13
RUNX3	1.26829	4.81479	181.435	3.32288e-39	8.74186e-39
UBXN7	1.26825	4.55249	589.101	1.10897e-110	1.11519e-109
SLC41A2	1.2679	3.57681	268.886	7.0318e-56	2.48989e-55
ECM1	1.26527	6.35112	125.059	5.53506e-28	1.17343e-27
C1RL	1.26481	5.44465	467.048	7.85314e-91	5.26358e-90
RSPH3	1.26428	2.91111	1113.86	8.27363e-185	5.60087e-183
ARPM1	1.26414	1.2671	379.709	7.12195e-76	3.61511e-75
SLC25A43	1.26351	4.58099	513.345	1.68618e-98	1.321e-97
FCGR2C	1.26283	1.73906	179.608	7.56555e-39	1.97673e-38
MYADM	1.26262	7.29878	345.481	7.98085e-70	3.62154e-69
ARHGEF16	1.26247	4.77567	171.669	2.73838e-37	6.95475e-37
MIOX	1.26009	2.49847	29.1605	7.69116e-08	1.05096e-07
FAM111B	1.25999	3.82032	205.033	8.67e-44	2.46276e-43
PLEKHG5	1.25864	4.90725	465.512	1.41847e-90	9.44355e-90
ITPKC	1.2583	5.90371	759.227	1.54983e-136	2.80798e-135
GRIP1	1.2566	2.60024	215.256	9.37557e-46	2.75188e-45
ALG1L	1.25381	2.49477	117.723	1.7099e-26	3.51735e-26
MCTP1	1.25295	2.49769	219.34	1.54863e-46	4.60905e-46
DHCR24	1.25267	8.77785	237.668	5.0504e-50	1.6017e-49
GDA	1.25111	4.73766	57.421	5.99642e-14	9.55744e-14
NFE2L2	1.25102	7.50904	861.411	3.64004e-151	9.49407e-150
CYP4X1	1.25033	3.32577	112.337	2.14658e-25	4.33302e-25
CASP10	1.25015	4.55511	316.975	1.0565e-64	4.38653e-64
CMYA5	1.2494	3.71375	127.843	1.51156e-28	3.23257e-28
LYN	1.2489	5.75598	480.316	4.78666e-93	3.34841e-92
CTNND1	1.2481	8.61792	1336.34	6.42412e-212	1.11249e-209
PDK1	1.24784	4.88784	435.564	1.62232e-85	9.7858e-85
RNF144B	1.24698	5.19257	315.75	1.76241e-64	7.29101e-64
PVALB	1.24378	2.72956	33.7451	7.59963e-09	1.07078e-08
ATP1B3	1.24316	7.55859	482.294	2.24263e-93	1.57842e-92
IGF2BP2	1.24252	5.60852	108.135	1.55468e-24	3.08472e-24
CTTNBP2NL	1.2418	5.54751	1105.42	9.76809e-184	6.27052e-182
KCTD14	1.24114	3.55715	147.237	1.91041e-32	4.4118e-32
GNG12	1.23993	6.97778	523.582	3.59424e-100	2.90602e-99
MYCL1	1.23945	5.39962	142.71	1.53775e-31	3.48791e-31
B3GNT2	1.23922	5.23532	801.939	9.96152e-143	2.09248e-141
APOBEC3C	1.23871	4.36627	337.154	2.45217e-68	1.08497e-67
ANXA3	1.23861	5.22365	124.708	6.51859e-28	1.37978e-27
GNA15	1.23773	5.16417	144.977	5.40752e-32	1.23766e-31
CDH11	1.23661	6.01006	194.577	9.14028e-42	2.51713e-41
SLC5A8	1.2366	1.72694	28.1119	1.30895e-07	1.78029e-07
TMEM79	1.23341	4.84192	230.899	9.70398e-49	3.00148e-48
PLOD2	1.23213	6.50073	320.033	2.95762e-65	1.24044e-64
CXCL16	1.23204	6.67819	432.214	6.05179e-85	3.62693e-84
RIPK3	1.23093	2.98641	255.028	2.71456e-53	9.16317e-53
ADAM6	1.23036	10.8826	49.9061	2.4206e-12	3.70617e-12
C2orf89	1.22983	2.41072	108.321	1.42344e-24	2.8262e-24
FRMD6	1.22977	6.04786	202.912	2.22622e-43	6.27937e-43
NXPH4	1.22972	4.187	101.471	3.63301e-23	7.01679e-23
CLSPN	1.22897	3.34812	147.371	1.79634e-32	4.14967e-32
TMBIM1	1.2279	7.90097	639.305	1.61212e-118	1.90399e-117
SPINK1	1.22777	5.96696	24.0138	1.05589e-06	1.39707e-06
RHPN2	1.22732	5.77543	173.642	1.12083e-37	2.86616e-37
ARHGAP27	1.22653	5.47103	485.777	5.91476e-94	4.2188e-93
GAN	1.22647	2.44194	322.815	9.28533e-66	3.93306e-65
TAGLN	1.22633	8.41256	133.685	1.00012e-29	2.18528e-29
ANTXR2	1.22522	5.52336	233.143	3.6373e-49	1.13303e-48
RNF207	1.22342	3.46314	273.559	9.53409e-57	3.42974e-56
SLC40A1	1.22148	7.12698	250.085	2.3005e-52	7.62041e-52
EIF2C3	1.22144	3.14254	771.677	2.36405e-138	4.40097e-137
PRSS12	1.22137	3.48177	111.473	3.22388e-25	6.48127e-25
LRRFIP1	1.2208	6.98142	959.175	1.35755e-164	5.0545e-163
PLS3	1.22066	7.61783	350.1	1.2004e-70	5.53141e-70
ADAMTS5	1.21996	3.56332	169.224	8.29456e-37	2.09268e-36
SPATS2L	1.21912	6.85448	730.812	2.36268e-132	3.87526e-131
CASP7	1.21912	5.08267	584.096	6.85905e-110	6.77849e-109
IL22RA1	1.21776	3.54248	61.0453	1.01687e-14	1.64754e-14
ADAMTSL4	1.21721	4.56503	176.54	3.02317e-38	7.81261e-38
CKAP2L	1.21692	3.60005	172.518	1.86422e-37	4.75002e-37
MAGEA2	1.21653	2.35256	27.097	2.19194e-07	2.96096e-07
TMEM185B	1.21615	4.95825	811.619	4.07888e-144	8.86814e-143
CCNE1	1.21602	4.14326	167.169	2.10885e-36	5.27141e-36
CPZ	1.21524	4.11599	109.4	8.56088e-25	1.70565e-24
VGLL3	1.21504	4.20584	81.4701	5.09658e-19	9.07066e-19
ARL4C	1.21476	6.498	267.832	1.10543e-55	3.89844e-55
ATP6V1C2	1.21425	3.33323	203.187	1.96803e-43	5.55426e-43
GBP5	1.2132	5.03187	85.3117	8.05569e-20	1.45528e-19
FAM190A	1.21273	1.37425	136.027	3.37587e-30	7.45174e-30
LRP5	1.21135	6.8523	564.105	1.03806e-106	9.56076e-106
COL4A4	1.21102	3.41154	112.645	1.85671e-25	3.75196e-25
VWA2	1.21093	2.78591	99.3883	9.7593e-23	1.86987e-22
STX11	1.2096	2.86637	281.719	2.94751e-58	1.08549e-57
KLK1	1.20913	3.44267	34.5203	5.14603e-09	7.28238e-09
ETV3	1.20729	3.55859	354.69	1.8331e-71	8.57691e-71
KREMEN1	1.20523	6.23606	317.35	9.04421e-65	3.7656e-64
GRTP1	1.20511	3.57118	257.818	8.15275e-54	2.77974e-53
ATP2A1	1.20462	1.8299	92.0228	3.24964e-21	6.03753e-21
ICAM4	1.20422	1.36698	85.4024	7.71194e-20	1.39386e-19
PIP5K1B	1.20411	3.51751	95.8468	5.25385e-22	9.90451e-22
SLC9A1	1.20301	6.48402	526.063	1.41738e-100	1.1573e-99
GPC6	1.20287	4.39034	156.135	3.22511e-34	7.70724e-34
VEGFC	1.20189	3.15881	213.616	1.93428e-45	5.64184e-45
NR2F2	1.20084	5.95556	279.626	7.18846e-58	2.63365e-57
TK1	1.20074	6.0161	210.746	6.88883e-45	1.98905e-44
BCL10	1.19987	4.63721	1171.68	4.57238e-192	4.02938e-190
CDA	1.19959	3.30616	108.839	1.11546e-24	2.21856e-24
ZFHX3	1.19823	5.87258	509.551	7.06534e-98	5.46051e-97
CCL2	1.19811	5.07558	179.536	7.8213e-39	2.04284e-38
TET3	1.19586	5.7776	561.069	3.1731e-106	2.89387e-105
CLMN	1.19486	5.15151	302.009	5.56275e-62	2.19343e-61
LXN	1.19471	3.78275	284.449	9.24212e-59	3.43506e-58
RAI2	1.19449	4.40108	176.508	3.0676e-38	7.92606e-38
SMURF1	1.1944	6.07184	1053.32	4.86008e-177	2.53081e-175
EGLN3	1.19393	6.00858	164.983	5.69702e-36	1.41339e-35
NYNRIN	1.19304	5.75173	249.582	2.8601e-52	9.44467e-52
DYNLT3	1.19117	5.25529	451.009	3.90753e-88	2.47954e-87
METRNL	1.19103	5.21758	446.062	2.68108e-87	1.67278e-86
ZBTB38	1.19057	6.39646	681.727	5.29227e-125	7.26431e-124
OPLAH	1.19037	4.92223	238.712	3.20495e-50	1.02121e-49
KCTD11	1.19009	5.12979	533.736	8.02294e-102	6.72401e-101
COL13A1	1.18967	1.59453	117.155	2.23204e-26	4.58191e-26
PDE5A	1.18965	4.48555	201.212	4.74238e-43	1.32935e-42
PLXNB2	1.18883	8.83129	827.527	2.19962e-146	5.05539e-145
PAK6	1.1887	4.28695	231.567	7.24333e-49	2.24739e-48
HS3ST1	1.18858	4.31542	146.834	2.2999e-32	5.29814e-32
CCDC6	1.18825	6.80267	725.844	1.28857e-131	2.06796e-130
PTPRR	1.18811	2.30881	73.9628	1.90401e-17	3.28884e-17
ROCK2	1.18742	5.48195	452.696	2.03043e-88	1.29504e-87
CNKSR1	1.18701	4.44137	146.461	2.73077e-32	6.28099e-32
TRIM44	1.18689	5.92695	688.549	4.9249e-126	6.88701e-125
LY6K	1.18682	3.59926	77.5051	3.44047e-18	6.02881e-18
TM4SF4	1.18629	3.91598	22.2203	2.64724e-06	3.46566e-06
FAM135A	1.18589	5.04735	371.434	2.01932e-74	9.96812e-74
RBL1	1.18552	3.4921	390.502	9.28248e-78	4.86603e-77
LRP10	1.18492	7.9094	1021.75	6.44518e-173	2.99028e-171
G0S2	1.18397	3.63361	95.6511	5.76666e-22	1.0863e-21
EYA3	1.18368	3.06614	565.346	6.57275e-107	6.10274e-106
ATP1B1	1.18343	8.30245	187.915	1.80545e-40	4.85704e-40
NR4A1	1.18331	7.41391	154.191	7.85231e-34	1.8604e-33
ADAM19	1.18195	4.81666	198.169	1.83961e-42	5.10764e-42
TRIP13	1.18117	4.54401	229.457	1.82375e-48	5.61063e-48
STAT1	1.18103	8.28568	402.203	8.6407e-80	4.7155e-79
KIF20B	1.18009	4.33581	317.158	9.78251e-65	4.06844e-64
FUT4	1.17864	4.33715	203.559	1.66916e-43	4.71973e-43
XPR1	1.17795	6.64029	496.957	8.35227e-96	6.21021e-95
NCOA3	1.17771	6.34937	1005.56	8.78657e-171	3.84878e-169
NRARP	1.17728	5.41899	232.887	4.06864e-49	1.26607e-48
PRRG2	1.17609	2.90602	160.703	4.00182e-35	9.77836e-35
HOXA5	1.17609	1.83257	75.0244	1.13958e-17	1.97599e-17
ZNF165	1.17559	2.23943	340.922	5.1918e-69	2.32266e-68
SLC12A2	1.17434	6.27132	198.327	1.7147e-42	4.76525e-42
ABI3BP	1.17429	4.96322	99.224	1.05516e-22	2.02064e-22
MRC2	1.1737	6.92348	265.025	3.68214e-55	1.28637e-54
E2F7	1.17258	3.49482	133.933	8.91482e-30	1.95047e-29
HRH1	1.17185	4.08093	230.37	1.22257e-48	3.77207e-48
TBX18	1.17178	1.94876	75.7465	8.03958e-18	1.39859e-17
DUSP7	1.17103	5.79543	419.052	1.07838e-82	6.18417e-82
GSR	1.17053	5.84483	457.636	2.98829e-89	1.94005e-88
PDE3A	1.16832	2.84428	113.357	1.32852e-25	2.69204e-25
EFNA5	1.16808	3.97396	175.001	6.06165e-38	1.55675e-37
LGR6	1.16804	4.10779	59.6873	1.97573e-14	3.18137e-14
CEACAM19	1.1677	3.04656	175.017	6.01369e-38	1.5447e-37
VRK2	1.16635	4.39719	410.017	3.85571e-81	2.15795e-80
TRIM38	1.16269	4.81803	460.683	9.16869e-90	6.01009e-89
LATS2	1.16194	4.78841	400.945	1.42495e-79	7.71699e-79
LAMC1	1.16174	8.12888	390.737	8.45713e-78	4.43649e-77
MTL5	1.1604	2.96218	127.109	2.12754e-28	4.53687e-28
KCNQ1	1.16033	4.74603	146.921	2.21e-32	5.09497e-32
2010-09-01	1.15976	6.03633	845.011	7.35838e-149	1.80541e-147
DIAPH1	1.15921	7.48099	972.322	2.32794e-166	9.22076e-165
ADAM10	1.15916	6.51713	654.274	8.04123e-121	9.97152e-120
CASP8	1.15745	4.9839	348.639	2.18215e-70	1.0015e-69
CCDC88C	1.1567	5.6044	320.257	2.69398e-65	1.13146e-64
C10orf116	1.15627	6.21914	93.7404	1.43266e-21	2.6788e-21
LPHN2	1.15519	5.70391	231.289	8.17921e-49	2.53566e-48
KIF26B	1.15442	4.12257	168.804	1.00372e-36	2.52634e-36
GATA4	1.15397	4.24724	28.0916	1.32251e-07	1.79841e-07
PSTPIP2	1.15361	3.72723	246.654	1.01571e-51	3.31805e-51
ESRP2	1.15243	5.75463	230.909	9.65926e-49	2.98827e-48
PPP1R12B	1.1524	6.65764	160.326	4.75516e-35	1.16039e-34
MANSC1	1.15239	5.38089	336.796	2.84624e-68	1.25746e-67
DNAH2	1.15144	2.17145	82.6567	2.88091e-19	5.15132e-19
EPHA7	1.15088	3.34433	55.7741	1.34554e-13	2.12775e-13
IL13RA1	1.15083	6.86597	614.577	1.10897e-114	1.21889e-113
TTC9	1.1504	4.66493	223.675	2.30301e-47	6.96421e-47
MMP9	1.14996	6.86012	57.3049	6.34772e-14	1.01087e-13
PPAP2C	1.14971	5.61209	158.504	1.09233e-34	2.64222e-34
STC2	1.14965	5.13994	115.659	4.50494e-26	9.18693e-26
TWSG1	1.14941	5.99807	525.175	1.97408e-100	1.6048e-99
SYNPO	1.14834	6.97418	311.757	9.34018e-64	3.80271e-63
APOOL	1.14775	3.15083	456.745	4.21476e-89	2.72915e-88
DUSP10	1.14743	3.94618	311.748	9.36469e-64	3.81165e-63
DPYD	1.1474	4.50766	221.633	5.64943e-47	1.69597e-46
PARD3	1.14697	5.91369	717.49	2.25193e-130	3.4899e-129
REEP3	1.14499	4.87696	559.241	6.22617e-106	5.62319e-105
DIAPH3	1.14492	3.31298	241.316	1.03104e-50	3.31147e-50
FRMD4B	1.14424	5.07152	357.256	6.43237e-72	3.03156e-71
MKI67	1.14408	7.19134	154.618	6.45985e-34	1.53366e-33
SH3D19	1.14363	5.9435	549.922	1.95043e-104	1.71172e-103
ADAMTS7	1.14338	3.66868	214.533	1.2902e-45	3.77653e-45
PCDH1	1.14247	6.45875	240.469	1.49163e-50	4.77738e-50
FOXP3	1.14222	1.97753	155.263	4.80622e-34	1.14472e-33
G6PD	1.14172	6.83728	348.653	2.17162e-70	9.96979e-70
CA2	1.14078	6.4493	85.5706	7.1152e-20	1.28694e-19
MFAP2	1.13994	5.73437	82.9395	2.51514e-19	4.50433e-19
CDKN1A	1.1399	7.42788	271.072	2.7628e-56	9.85541e-56
TDRD5	1.1396	1.62903	66.7469	6.30611e-16	1.05335e-15
HOXB3	1.13884	4.15463	88.4163	1.82092e-20	3.33238e-20
NEDD9	1.13817	6.23025	291.827	4.06607e-60	1.55312e-59
REST	1.13692	4.45337	205.378	7.44001e-44	2.1166e-43
CDYL2	1.13643	1.73976	213.793	1.78893e-45	5.223e-45
SMTNL2	1.13641	1.72685	59.3202	2.36458e-14	3.80258e-14
CNN2	1.1362	7.30707	283.492	1.38911e-58	5.14627e-58
TBC1D9	1.13555	5.64981	263.587	6.82632e-55	2.37035e-54
RELB	1.1353	4.85493	471.109	1.63957e-91	1.11346e-90
GSDMB	1.13406	4.16208	109.916	6.71132e-25	1.34001e-24
GMPS	1.13276	6.12637	673.525	9.27858e-124	1.23051e-122
MLKL	1.13158	3.58353	316.38	1.35316e-64	5.61196e-64
MMRN2	1.13145	4.90483	326.428	2.0724e-66	8.87157e-66
CENPE	1.13122	4.25649	146.863	2.26964e-32	5.23003e-32
FSTL1	1.1311	8.16683	261.609	1.59713e-54	5.50732e-54
SCYL2	1.1309	5.59219	947.037	5.90555e-163	2.07432e-161
PITPNM3	1.13038	4.31713	176.007	3.8463e-38	9.91398e-38
BRIP1	1.13037	2.76627	150.945	3.47611e-33	8.13095e-33
CD46	1.13036	7.72961	414.113	7.60402e-82	4.31909e-81
MYO5C	1.12993	5.0971	181.446	3.30677e-39	8.70101e-39
ZFP36L2	1.12955	8.13861	439.743	3.16008e-86	1.93436e-85
HEG1	1.12877	6.44294	361.858	9.87059e-73	4.72678e-72
MARVELD1	1.12711	5.70196	246.566	1.05591e-51	3.44636e-51
PTER	1.12683	4.22413	290.354	7.57067e-60	2.87481e-59
FZD2	1.12634	3.3258	205.258	7.84246e-44	2.22982e-43
LMOD1	1.1244	5.41031	87.2466	3.18743e-20	5.80323e-20
MYO1E	1.12369	6.27033	471.528	1.39658e-91	9.49741e-91
UNC93B1	1.12367	5.8929	358.255	4.28465e-72	2.02898e-71
ETV7	1.12306	3.07015	130.026	5.47139e-29	1.1789e-28
CD9	1.12304	8.89352	259.06	4.78113e-54	1.63803e-53
PLIN2	1.12289	6.29336	153.423	1.11629e-33	2.63636e-33
PDLIM4	1.12289	4.79322	137.169	1.9902e-30	4.42124e-30
SYTL2	1.12125	5.0361	163.942	9.151e-36	2.26051e-35
IL18	1.12099	4.31926	194.419	9.81094e-42	2.70082e-41
GBP2	1.12029	6.30307	236.429	8.66767e-50	2.73375e-49
EMILIN1	1.11908	6.44481	172.694	1.72119e-37	4.38858e-37
CR1	1.11892	1.96136	89.1088	1.30726e-20	2.40003e-20
ADH6	1.11856	1.37242	32.1889	1.66427e-08	2.31905e-08
SLC30A7	1.11842	5.45069	744.846	1.99987e-134	3.41561e-133
PLEKHH2	1.11774	4.00834	126.66	2.62345e-28	5.58877e-28
GPR64	1.11768	3.23643	48.3886	5.1243e-12	7.79453e-12
SPAG4	1.11615	2.50411	121.244	3.28843e-27	6.86014e-27
CITED2	1.11607	6.03001	271.436	2.36463e-56	8.45939e-56
EIF5A2	1.11333	3.48768	379.638	7.32795e-76	3.71714e-75
WDR66	1.11325	3.58461	90.1477	7.95729e-21	1.46759e-20
FCGR2B	1.11204	3.10102	114.831	6.64567e-26	1.35192e-25
SLC9A3R1	1.11198	7.18684	416.916	2.50746e-82	1.43409e-81
IQGAP3	1.11131	5.17718	139.544	6.63355e-31	1.48763e-30
NLRC5	1.11102	5.5208	269.354	5.76128e-56	2.04341e-55
PPTC7	1.11022	4.90416	360.796	1.5183e-72	7.24278e-72
TNKS1BP1	1.11013	7.69902	778.794	2.18562e-139	4.17848e-138
MFN1	1.10892	5.45486	869.106	3.05205e-152	8.16054e-151
FAM108C1	1.10827	5.67713	303.811	2.60867e-62	1.03769e-61
C4orf32	1.10798	3.45357	233.36	3.3052e-49	1.03088e-48
C9orf125	1.1077	4.26565	154.413	7.09535e-34	1.68213e-33
TGFB1	1.10719	6.44462	484.31	1.03559e-93	7.32683e-93
FOXD2	1.10692	1.5479	128.749	9.91097e-29	2.12502e-28
C15orf62	1.10617	1.56257	299.679	1.48028e-61	5.7878e-61
SAMD9L	1.10612	5.33986	220.86	7.93622e-47	2.37481e-46
IL15	1.10571	2.05546	163.115	1.33318e-35	3.28563e-35
UBD	1.10512	5.79752	65.2782	1.28903e-15	2.13591e-15
PIK3CA	1.10358	4.73958	567.028	3.54155e-107	3.30478e-106
RIOK3	1.10348	6.39726	897.284	3.72984e-156	1.12219e-154
NTN4	1.10301	5.28444	183.725	1.18541e-39	3.143e-39
TRPC6	1.10288	2.2188	132.283	1.91679e-29	4.16377e-29
CCDC64	1.10227	4.67439	164.019	8.83477e-36	2.18311e-35
PDGFD	1.1017	3.88232	122.35	1.96075e-27	4.1094e-27
TMEM87B	1.10129	5.77838	438.329	5.49811e-86	3.3545e-85
CSNK1G1	1.10072	5.03952	1340.34	2.1855e-212	3.92152e-210
ZDHHC5	1.10062	7.19907	1251	8.94472e-202	1.03266e-199
KRTCAP3	1.10048	4.37235	98.7248	1.33737e-22	2.55516e-22
MYO3A	1.10034	1.48237	41.1613	1.85356e-10	2.71704e-10
SPAG1	1.10006	3.79657	303.673	2.76063e-62	1.09696e-61
C8orf4	1.09974	5.84528	82.7374	2.77152e-19	4.95811e-19
C20orf151	1.0984	2.28799	44.1941	4.09819e-11	6.1016e-11
IRF1	1.09616	6.19521	246.307	1.18187e-51	3.85492e-51
CLIC3	1.09569	3.90962	53.758	3.62493e-13	5.68035e-13
DGAT2	1.0955	4.25009	166.802	2.49178e-36	6.22025e-36
CFLAR	1.09499	5.6724	547.17	5.40994e-104	4.71447e-103
NRIP1	1.09476	6.18034	548.116	3.8089e-104	3.32119e-103
JUN	1.09446	7.9917	314.286	3.24671e-64	1.33609e-63
ADH1B	1.09358	3.6114	40.8301	2.18637e-10	3.20016e-10
RBBP8	1.09323	5.56849	393.218	3.12838e-78	1.65333e-77
ABCA6	1.09316	1.97202	86.5344	4.4825e-20	8.13723e-20
BARX1	1.09256	3.05392	34.0192	6.6205e-09	9.34411e-09
PLVAP	1.09238	6.77536	137.089	2.06493e-30	4.58453e-30
UGDH	1.09191	6.1053	308.405	3.79897e-63	1.53286e-62
MEOX1	1.09172	2.39198	51.0123	1.40218e-12	2.15975e-12
CYP26A1	1.09159	1.79007	36.534	1.87288e-09	2.67839e-09
C3orf58	1.09133	5.39083	306.177	9.66157e-63	3.868e-62
B3GNT7	1.09129	4.91261	104.294	9.54481e-24	1.86574e-23
PML	1.09093	7.064	689.951	3.02662e-126	4.2685e-125
FAM120A	1.09048	7.94671	1203.46	5.46516e-196	5.53691e-194
FKBP9	1.09019	7.27522	442.54	1.05942e-86	6.5306e-86
TTF2	1.09012	4.49413	330.539	3.77164e-67	1.63621e-66
ZNRF2	1.08949	4.76732	495.191	1.63218e-95	1.20277e-94
BAG4	1.08933	3.54026	392.74	3.78499e-78	1.99822e-77
PRKCDBP	1.08796	4.45091	158.48	1.10453e-34	2.67084e-34
PTGR1	1.08634	5.86871	207.905	2.4253e-44	6.95015e-44
MEGF6	1.08627	5.05695	202.323	2.89276e-43	8.1394e-43
RNF19B	1.08623	5.66977	562.539	1.84611e-106	1.69195e-105
CPNE8	1.08501	3.66868	198.859	1.35145e-42	3.76067e-42
PPP1R14C	1.08465	4.50895	75.1717	1.06133e-17	1.8418e-17
SLC35F5	1.08452	5.44518	571.531	6.78079e-108	6.42816e-107
C11orf82	1.0838	3.4042	181.024	3.99753e-39	1.04889e-38
SP140L	1.0837	4.09836	300.351	1.11523e-61	4.37544e-61
SMPDL3B	1.08361	4.18821	62.2809	5.56013e-15	9.06184e-15
C7	1.08343	5.69699	42.2346	1.08597e-10	1.60164e-10
TUBB6	1.08277	6.62002	292.957	2.52188e-60	9.65509e-60
MMRN1	1.08245	2.51673	107.771	1.84523e-24	3.65634e-24
DUSP5	1.08197	5.45275	122.039	2.26762e-27	4.74454e-27
ARHGAP23	1.0817	6.72919	245.451	1.71292e-51	5.57486e-51
SLC30A1	1.08074	4.10583	587.371	2.08102e-110	2.08564e-109
PRKAA1	1.08061	6.24732	698.323	1.66132e-127	2.42094e-126
SLC39A14	1.0802	6.88959	275.096	4.95302e-57	1.78868e-56
LRRC16A	1.07992	5.10287	398.739	3.43677e-79	1.84979e-78
HR	1.07953	5.68501	96.6562	3.5747e-22	6.76726e-22
GXYLT2	1.07896	2.46992	123.485	1.15379e-27	2.43184e-27
TOB1	1.07875	6.2678	370.43	3.03474e-74	1.4941e-73
FOXP4	1.07835	6.93721	249.216	3.35072e-52	1.10428e-51
MGAT4B	1.07823	7.09371	599.62	2.44087e-112	2.54209e-111
DTX2	1.07703	5.38216	411.407	2.22068e-81	1.24944e-80
POU2AF1	1.0764	3.76243	61.2808	9.06277e-15	1.47044e-14
ETV6	1.07628	5.906	668.429	5.53049e-123	7.20609e-122
IFIH1	1.07587	5.14141	283.031	1.68949e-58	6.24978e-58
MELK	1.07513	4.40933	135.654	4.0134e-30	8.84719e-30
MFAP4	1.0749	6.08081	94.3534	1.06976e-21	2.00503e-21
CKAP4	1.07457	7.2433	643.66	3.43551e-119	4.11957e-118
S1PR5	1.07351	2.90204	87.5605	2.74249e-20	4.99741e-20
ELF1	1.07252	6.08473	592.154	3.65602e-111	3.73195e-110
SLC39A4	1.0711	5.40696	133.711	9.88124e-30	2.15937e-29
FBLN1	1.06993	7.99671	101.973	2.86449e-23	5.54254e-23
RBM41	1.06972	3.05657	646.581	1.22023e-119	1.47747e-118
SLC35C1	1.06912	5.445	702.222	4.31686e-128	6.37807e-127
CASC5	1.06906	3.82249	103.384	1.4685e-23	2.85849e-23
SH3PXD2A	1.06815	6.972	366.451	1.52437e-73	7.42882e-73
SPTBN5	1.06805	2.23087	144.65	6.28451e-32	1.43551e-31
FCGBP	1.06725	7.40064	64.9118	1.54091e-15	2.54959e-15
DPEP1	1.06724	3.10972	35.4513	3.22395e-09	4.58545e-09
NFIL3	1.06663	5.21776	514.101	1.26817e-98	9.95091e-98
PI4K2B	1.06584	4.86214	438.174	5.83832e-86	3.55479e-85
SPTY2D1	1.06578	5.30967	1003.56	1.61292e-170	7.00325e-169
ABCC5	1.06545	6.80256	220.751	8.32819e-47	2.4901e-46
ASPH	1.06505	7.61576	354.335	2.12094e-71	9.89571e-71
CLEC7A	1.06428	3.57018	158.686	1.00471e-34	2.43065e-34
ADORA2B	1.06406	3.03205	130.394	4.61008e-29	9.94178e-29
KRT18	1.06325	8.93357	53.8765	3.41972e-13	5.36218e-13
TNXB	1.06235	5.50289	96.9137	3.16268e-22	5.99565e-22
NUP155	1.06155	5.15449	425.977	7.00957e-84	4.12134e-83
HOXB5	1.06067	2.51371	47.2819	8.86121e-12	1.34129e-11
HSPB1	1.06033	9.69142	209.991	9.62104e-45	2.77364e-44
TSKU	1.0594	6.34821	280.447	5.0689e-58	1.8603e-57
ANO6	1.05919	6.51722	665.455	1.57021e-122	2.02119e-121
RGS5	1.05847	7.55064	120.617	4.41081e-27	9.18231e-27
IL2RB	1.05562	4.25281	104.941	7.02746e-24	1.3753e-23
CDC42EP3	1.05506	5.12779	253.629	4.97079e-53	1.66997e-52
C11orf45	1.05455	1.75308	257.932	7.76489e-54	2.6481e-53
MB	1.05363	3.32231	35.301	3.47657e-09	4.94004e-09
MARVELD3	1.05353	3.7902	137.94	1.39295e-30	3.1051e-30
B4GALT4	1.05239	5.51989	412.716	1.32159e-81	7.46114e-81
LGALS3	1.05236	7.66327	174.104	9.09224e-38	2.32665e-37
TGFB1I1	1.05167	5.02001	221.998	4.8111e-47	1.44634e-46
EXOC6B	1.05164	3.59384	258.386	6.38568e-54	2.18024e-53
MR1	1.05138	3.41845	335.347	5.16815e-68	2.27316e-67
SHB	1.05137	5.35119	503.945	5.88369e-97	4.47298e-96
RGS16	1.05084	4.43395	145.763	3.76479e-32	8.63529e-32
EN1	1.05072	1.91481	31.516	2.33702e-08	3.24252e-08
ABCC6	1.05054	2.6436	69.7712	1.45076e-16	2.45664e-16
[truncated: 2,783 more rows]

## Sheet: SOX2_KO_All genes_Table 8
Symbol	logFC	logCPM	F	PValue	FDR
TMTC1	-4.73678	6.07546	3688.61	1.79336e-19	1.44966e-15
MAOA	-3.67674	7.00106	3668.75	1.86776e-19	1.44966e-15
ALDH1A1	-2.98371	6.86077	2923.83	1.02986e-18	4.19664e-15
MLPH	-4.75931	6.53945	2904.91	1.0814e-18	4.19664e-15
STEAP2	4.93173	5.96654	2790.65	1.46215e-18	4.53939e-15
EPHB3	-5.91123	5.49585	2573.28	2.68953e-18	6.95827e-15
TNC	6.59236	5.53896	2318.83	5.87936e-18	1.30379e-14
CX3CL1	2.808	7.02438	2232.53	7.8163e-18	1.51666e-14
ANKRD35	2.16232	7.70348	1889.81	2.72955e-17	4.53137e-14
RORB	-3.42488	5.31976	1854.92	3.13877e-17	4.53137e-14
LASP1	-2.15212	7.82711	1849.3	3.21104e-17	4.53137e-14
SP8	2.05719	7.41261	1821.99	3.58992e-17	4.64385e-14
SOX2	-3.61621	5.05359	1693.95	6.19816e-17	7.40108e-14
ST3GAL4	-3.32832	5.37096	1614.29	8.89115e-17	9.85838e-14
GGT1	2.04147	6.40471	1502.8	1.51933e-16	1.45824e-13
MFSD6	-2.45807	5.95953	1499.51	1.54445e-16	1.45824e-13
FZD4	2.90976	5.58179	1492.82	1.59699e-16	1.45824e-13
ACKR3	3.26669	4.94955	1464.64	1.84187e-16	1.58841e-13
ASAH1	1.71602	7.9241	1419.56	2.32714e-16	1.90127e-13
SESN3	-2.07631	7.54257	1358.44	3.23418e-16	2.51021e-13
STEAP1	5.21919	4.4923	1280.42	5.03239e-16	3.70098e-13
ARFGEF1	-1.52008	8.15338	1273.34	5.24523e-16	3.70098e-13
PKP1	-4.06975	4.66065	1254.96	5.84705e-16	3.94625e-13
RND3	-2.27095	5.47472	1243.3	6.26956e-16	4.0551e-13
SEMA3E	-2.71158	5.46964	1193.74	8.49488e-16	5.08487e-13
NR2F1	-2.85829	5.40653	1193.33	8.51682e-16	5.08487e-13
SIPA1L2	-2.42421	5.4514	1185.72	8.93353e-16	5.13612e-13
SYT4	-1.88687	6.3505	1162.28	1.03691e-15	5.74856e-13
LLGL2	1.79883	7.5401	1139.06	1.20551e-15	6.33888e-13
ZDHHC1	-1.96864	6.07882	1136.6	1.22506e-15	6.33888e-13
MERTK	-3.32455	4.81181	1111.87	1.44358e-15	7.22862e-13
PAPSS1	-1.50198	6.92556	1049.01	2.22804e-15	1.08081e-12
TIMP1	2.56254	4.94936	1013.16	2.88714e-15	1.35809e-12
CBLN2	-2.80737	5.29028	1008.56	2.98668e-15	1.36359e-12
TSC22D1	-1.54285	6.83115	991.375	3.39457e-15	1.50554e-12
ABCC4	-1.82399	6.22685	963.686	4.19181e-15	1.80749e-12
TP53I11	-2.48154	5.15601	909.567	6.44481e-15	2.63769e-12
CLU	1.93285	6.39111	909.335	6.45702e-15	2.63769e-12
NPNT	-1.18484	8.06081	902.582	6.82516e-15	2.71659e-12
HOXC12	1.67955	6.88052	893.423	7.36304e-15	2.85741e-12
FECH	1.51981	6.74667	881.406	8.14315e-15	3.08307e-12
HPGD	2.68365	4.43904	864.545	9.40053e-15	3.47439e-12
HLA-C	1.83571	5.59959	858.317	9.91952e-15	3.58095e-12
GFRA1	-1.993	5.63395	835.487	1.21196e-14	4.27572e-12
ZFP36L2	-1.865	6.47058	832.522	1.24439e-14	4.29258e-12
TLE1	-2.1852	5.05399	802.71	1.63141e-14	5.48697e-12
BMF	-1.77101	5.83498	800.748	1.66132e-14	5.48697e-12
CTSD	1.61247	6.95051	791.551	1.81007e-14	5.73873e-12
GATA2	1.25924	8.06814	791.467	1.81149e-14	5.73873e-12
CRIM1	-1.29683	7.2814	785.685	1.9128e-14	5.93849e-12
HOXA11	-3.81538	3.85309	779.534	2.02768e-14	6.17169e-12
ARFGAP3	-1.60352	5.84816	777.163	2.07403e-14	6.19138e-12
PIK3R3	-1.32465	6.80853	763.616	2.36302e-14	6.92097e-12
PREX2	-2.64271	5.50188	848.249	3.33295e-14	9.58101e-12
SDC4	-1.77402	5.47639	724.606	3.48578e-14	9.83814e-12
PPP1R1B	-3.35513	3.89527	719.665	3.66704e-14	1.01649e-11
DLD	1.19254	7.55542	714.107	3.88385e-14	1.0577e-11
TBRG1	-1.36143	6.48129	711.775	3.97908e-14	1.06495e-11
ATL3	-2.69022	5.49293	840.947	5.42272e-14	1.4176e-11
SEC23B	-1.11098	7.85362	681.674	5.47936e-14	1.4176e-11
SMPDL3A	2.06259	4.76401	675.289	5.87459e-14	1.49494e-11
CNIH1	1.29563	7.95488	662.846	6.74113e-14	1.68261e-11
SRGAP1	-1.58182	5.84476	661.568	6.83806e-14	1.68261e-11
C19orf10	-1.38365	6.21125	659.142	7.02636e-14	1.68261e-11
FAM134B	-1.96387	5.75013	658.898	7.04564e-14	1.68261e-11
CDK14	-1.3565	6.36938	656.248	7.25879e-14	1.70724e-11
BCAP31	1.31875	6.55776	654.276	7.42218e-14	1.71962e-11
HOXA9	-1.8916	5.83461	651.003	7.70251e-14	1.75832e-11
SPDEF	1.13372	7.38473	648.948	7.88475e-14	1.77384e-11
RRBP1	-1.29443	6.59117	644.829	8.26479e-14	1.83278e-11
ATP6V1C1	1.32577	6.59445	639.683	8.76901e-14	1.9172e-11
YAP1	-1.1777	7.46446	636.357	9.11347e-14	1.96484e-11
CDYL2	1.39254	6.21066	634.655	9.29563e-14	1.96605e-11
SPOCK3	2.08062	4.91561	633.949	9.37238e-14	1.96605e-11
HOMER2	-1.50327	5.86883	627.773	1.00755e-13	2.08535e-11
NKX3-1	1.29416	9.13616	626.092	1.0277e-13	2.09909e-11
SLITRK5	-1.54904	5.92511	621.291	1.08784e-13	2.19306e-11
ELOVL5	1.09726	8.14276	619.485	1.11148e-13	2.21198e-11
TPP1	1.30681	6.03095	617.451	1.13881e-13	2.23769e-11
ZNF385B	-1.20001	7.26396	600.891	1.39194e-13	2.70088e-11
RNF24	-1.50082	5.89652	596.132	1.47606e-13	2.82875e-11
SLC39A14	0.994749	8.31972	591.641	1.56078e-13	2.95462e-11
WWTR1	-1.25488	6.02882	575.316	1.91852e-13	3.5881e-11
MYO10	-1.45711	6.20245	566.524	2.14916e-13	3.97159e-11
RBM47	-1.43712	6.0142	561.373	2.29882e-13	4.19819e-11
KITLG	-1.23854	7.30041	558.587	2.38465e-13	4.25807e-11
GOLGA2P7	-1.34522	7.16269	558.529	2.38647e-13	4.25807e-11
NUCB2	-1.14837	7.48698	556.387	2.45501e-13	4.33058e-11
ACSS2	1.21008	7.25154	549.59	2.68765e-13	4.68768e-11
XRCC6	0.990702	8.94694	545.266	2.84864e-13	4.91327e-11
ECHS1	1.12165	7.4306	530.009	3.51041e-13	5.98814e-11
MCCC2	1.08201	9.78807	528.063	3.60673e-13	6.03166e-11
CNDP2	1.09713	7.32299	527.463	3.637e-13	6.03166e-11
SEMA3D	-1.37543	6.26514	527.011	3.66003e-13	6.03166e-11
GPR56	-1.96587	5.20235	526.08	3.70791e-13	6.03166e-11
BCL6	-1.46445	5.81271	525.182	3.75482e-13	6.03166e-11
EFNB2	1.32487	6.35966	524.912	3.76906e-13	6.03166e-11
CHRM3	1.34754	5.71525	517.756	4.16944e-13	6.60432e-11
RFC4	-1.17981	6.38618	516.919	4.21934e-13	6.61584e-11
CROT	1.13949	7.53088	514.929	4.34074e-13	6.73813e-11
HSPA5	-1.05199	8.87812	513.805	4.41104e-13	6.77946e-11
NFIB	-1.46078	8.15299	675.959	4.50977e-13	6.86325e-11
HSP90AB1	1.49692	10.5692	511.31	4.57171e-13	6.88997e-11
WDR81	1.9083	4.7692	542.394	4.80497e-13	7.17187e-11
SLC9A3R2	1.33074	5.66542	507.089	4.85897e-13	7.17639e-11
GOLGA3	-0.974614	7.37636	506.502	4.90045e-13	7.17639e-11
ST13	1.02076	7.69464	501.343	5.28335e-13	7.66481e-11
KCMF1	-0.93815	8.22331	494.706	5.82675e-13	8.37487e-11
FBXO45	-1.09781	6.42937	490.725	6.18288e-13	8.80522e-11
ERBB2	-1.05963	7.65762	488.472	6.39536e-13	9.02502e-11
COMT	1.35464	6.10805	487.587	6.48109e-13	9.06007e-11
E2F7	-1.08939	6.63485	487.018	6.53693e-13	9.06007e-11
ERGIC1	1.01727	7.52465	485.782	6.66001e-13	9.14897e-11
RAPH1	-1.06344	7.08015	485.001	6.73908e-13	9.17637e-11
ARMCX3	-5.29271	3.24547	639.153	7.1648e-13	9.67123e-11
NPM1	1.03406	9.77921	476.694	7.65006e-13	1.02372e-10
UNG	0.999854	7.46497	475.083	7.84243e-13	1.03955e-10
FLRT2	-1.12662	6.51203	474.591	7.90226e-13	1.03955e-10
ADD1	0.930726	7.71096	470.239	8.45461e-13	1.10286e-10
MME	0.946603	7.54097	468.337	8.7097e-13	1.12667e-10
TRIM36	-1.45236	5.57518	467.169	8.87061e-13	1.138e-10
ERP44	-1.11056	6.92469	466.205	9.00599e-13	1.1459e-10
IGF2R	1.14753	7.31884	457.231	1.03849e-12	1.31061e-10
HADHA	0.82988	8.18317	456.5	1.05075e-12	1.31539e-10
ALDH6A1	1.02383	7.05577	453.524	1.10232e-12	1.36046e-10
CAPN2	-1.48931	5.76431	453.414	1.10429e-12	1.36046e-10
RPL17	1.01744	9.35974	452.167	1.12679e-12	1.37725e-10
OIP5-AS1	-0.914627	8.42585	444.856	1.26965e-12	1.53975e-10
NOLC1	0.790833	8.59503	444.367	1.27992e-12	1.54017e-10
EPHA3	-1.48495	5.48327	443.745	1.29312e-12	1.54408e-10
CIB1	-1.06144	6.41255	434.108	1.51852e-12	1.79939e-10
CD9	-1.08048	6.74659	428.397	1.67297e-12	1.96739e-10
TBC1D4	-0.990373	6.72766	427.407	1.70153e-12	1.98592e-10
ACTR3	0.847984	8.10327	426.714	1.72183e-12	1.99462e-10
TSPAN8	1.1152	6.22254	424.381	1.79225e-12	2.06082e-10
GRAMD4	-1.18084	5.85917	423.03	1.83453e-12	2.09393e-10
KIAA1324	-1.20567	6.1026	421.681	1.87787e-12	2.12774e-10
TMEM205	-1.04507	6.83016	420.461	1.91805e-12	2.15753e-10
RPL14	0.865622	9.10642	418.25	1.99338e-12	2.21482e-10
IPO4	0.982946	6.97831	418.132	1.99752e-12	2.21482e-10
IRS1	1.00912	6.35236	417.647	2.01452e-12	2.21782e-10
FOLH1	0.920466	6.99096	415.888	2.07762e-12	2.25801e-10
EPHX2	1.23647	6.01932	415.819	2.08011e-12	2.25801e-10
IFITM2	2.03453	4.55438	414.118	2.14336e-12	2.31051e-10
APEX1	0.948379	7.1755	412.547	2.20368e-12	2.35915e-10
LTBP4	-1.29181	6.38604	411.944	2.22734e-12	2.36816e-10
IGFBPL1	-5.06384	3.22376	714.813	2.3419e-12	2.47302e-10
EFTUD2	0.942671	7.21979	405.413	2.50302e-12	2.6253e-10
GNPTAB	-0.973472	8.1334	403.398	2.59573e-12	2.69856e-10
NSF	0.822959	8.37972	403.145	2.60764e-12	2.69856e-10
UBB	0.838182	8.35728	401.453	2.68895e-12	2.76427e-10
SERPINE2	-1.07771	6.84496	392.294	3.1819e-12	3.24952e-10
PAG1	-1.13026	6.8338	389.543	3.34943e-12	3.39825e-10
HNRNPH2	1.23078	6.13903	385.748	3.59717e-12	3.62591e-10
FAF1	-0.860025	7.46759	383.731	3.73725e-12	3.74058e-10
CCAR2	0.823182	8.02559	383.423	3.75914e-12	3.74058e-10
IRF2BP2	-0.998333	7.06661	382.84	3.80103e-12	3.74451e-10
PFKM	0.802316	7.73594	382.698	3.81133e-12	3.74451e-10
KLF9	0.867665	7.9907	382.057	3.85817e-12	3.74608e-10
ZFAS1	-1.45396	6.71768	477.124	3.86119e-12	3.74608e-10
SYTL2	-1.24269	5.68372	497.683	3.90626e-12	3.76626e-10
TP53INP2	-1.17643	5.96295	378.921	4.09689e-12	3.91218e-10
TCF12	-0.856091	7.61899	378.78	4.108e-12	3.91218e-10
SLC25A25	-1.0423	6.24934	378.321	4.14444e-12	3.92282e-10
HLA-B	2.52104	4.77679	499.405	4.1783e-12	3.92346e-10
VSIG10	-0.891367	6.70837	377.683	4.19567e-12	3.92346e-10
SSFA2	-0.857399	7.30459	368.714	4.99772e-12	4.64549e-10
SERP1	-0.95858	7.84717	367.873	5.08144e-12	4.69519e-10
SMG7	-0.863377	7.04418	366.986	5.17149e-12	4.75012e-10
NOP14	0.859054	7.03353	365.965	5.27732e-12	4.81882e-10
GPAM	0.822025	8.59281	364.068	5.48055e-12	4.97513e-10
PDK4	0.824408	9.07056	363.045	5.59386e-12	5.04846e-10
PPAPDC1B	-1.24303	5.86094	361.625	5.75554e-12	5.16435e-10
SF1	-0.797529	8.50522	360.462	5.89192e-12	5.25634e-10
EML2	-1.08224	6.02308	358.278	6.15801e-12	5.46233e-10
PCLO	-1.1279	6.59564	357.71	6.22939e-12	5.49425e-10
SLC7A2	-1.06883	6.2728	354.079	6.7088e-12	5.88366e-10
MED12	-1.2346	5.9797	353	6.85919e-12	5.98175e-10
SNTB1	-1.10649	5.94964	442.656	6.91995e-12	5.99533e-10
GOLGA4	-0.938852	7.83152	352.347	6.952e-12	5.99533e-10
LAMP1	0.917619	7.03886	348.059	7.59844e-12	6.48488e-10
MAN1A1	1.4545	5.57948	360.102	7.60323e-12	6.48488e-10
C3orf58	-1.0514	6.39169	346.214	7.89719e-12	6.67137e-10
PTPRJ	0.935439	7.45547	346.15	7.90782e-12	6.67137e-10
MYO5C	-0.901896	6.58011	344.362	8.21066e-12	6.88941e-10
ST3GAL1	-0.70765	8.84614	343.147	8.42393e-12	7.03036e-10
PTK7	0.830772	8.05753	341.975	8.63566e-12	7.16852e-10
NRN1	1.61766	5.33229	371.405	8.70114e-12	7.18445e-10
SLC33A1	-0.989537	6.52254	339.89	9.02732e-12	7.39017e-10
PTDSS1	0.839995	7.18004	339.796	9.04549e-12	7.39017e-10
EPHX1	-1.43845	5.42633	338.43	9.31371e-12	7.56218e-10
UBQLN1	-0.807693	8.11497	338.231	9.35347e-12	7.56218e-10
ZNF217	-1.04586	6.39744	337.718	9.45689e-12	7.60618e-10
SPATA33	1.22688	5.87676	337.38	9.52592e-12	7.62221e-10
ANXA11	1.54578	5.08993	500.748	9.68105e-12	7.70661e-10
LPHN3	-2.24122	4.27646	495.912	1.01721e-11	8.0562e-10
METTL2B	0.776243	7.5118	333.473	1.03651e-11	8.10479e-10
SP3	-1.0207	6.90679	333.47	1.03657e-11	8.10479e-10
PGM3	-0.881452	6.82952	333.362	1.03901e-11	8.10479e-10
AHCYL1	-0.78768	7.90205	332.624	1.05582e-11	8.19477e-10
ATXN2	-0.820658	7.13916	331.552	1.08082e-11	8.34136e-10
LPHN1	-0.827026	7.88802	331.356	1.08546e-11	8.34136e-10
NDUFV2	0.913351	6.95907	329.63	1.12731e-11	8.57864e-10
NCOR2	-0.931817	8.40548	354.906	1.12766e-11	8.57864e-10
SOX12	-1.03804	6.31325	329.329	1.1348e-11	8.57864e-10
AKAP8L	-1.10277	6.0463	329.183	1.13844e-11	8.57864e-10
DHRS2	-1.1146	6.0399	323.163	1.30122e-11	9.70953e-10
PARVA	1.03593	6.08187	344.952	1.30427e-11	9.70953e-10
EIF4G3	-0.814971	7.69069	322.955	1.30728e-11	9.70953e-10
ARHGAP20	-0.845007	7.42016	321.459	1.35196e-11	9.99357e-10
LARP1B	-1.0936	6.05575	321.241	1.35861e-11	9.99511e-10
SLC39A6	0.707616	8.7413	320.837	1.37104e-11	1.0039e-09
KMT2D	-0.842026	7.94673	319.728	1.40581e-11	1.02452e-09
NIPSNAP1	0.81986	7.40037	319.126	1.42512e-11	1.03374e-09
ITPR2	-1.29272	6.05552	342.432	1.45743e-11	1.05226e-09
DIAPH3	-0.989013	6.75894	314.742	1.57505e-11	1.13192e-09
FIBCD1	-3.24981	4.34729	487.442	1.58839e-11	1.13625e-09
COX18	1.28994	5.93755	331.136	1.6793e-11	1.19577e-09
CCT4	0.732245	8.17139	309.869	1.76307e-11	1.24968e-09
RSL1D1	0.824048	7.77487	309.234	1.78937e-11	1.26257e-09
RPL34	0.889653	7.70198	307.475	1.86464e-11	1.30972e-09
RALBP1	0.853322	6.69451	307.236	1.87516e-11	1.31117e-09
SP1	-0.727919	8.31084	303.872	2.03026e-11	1.40948e-09
NUCB1	0.897569	7.54112	303.797	2.0339e-11	1.40948e-09
ATP1B1	-0.735388	8.01084	303.569	2.04497e-11	1.41085e-09
NABP2	-0.876527	6.72399	303.301	2.05802e-11	1.41357e-09
SNHG5	0.912888	6.97015	302.038	2.12093e-11	1.45036e-09
SSBP3	-0.768785	7.73067	301.685	2.13894e-11	1.45626e-09
ATAD2B	-1.08928	5.97704	300.132	2.22007e-11	1.50076e-09
RNF103	0.691483	8.0226	300.065	2.22363e-11	1.50076e-09
UBE2H	-0.850585	7.76581	299.659	2.24545e-11	1.50892e-09
IDH2	-0.864318	6.94931	298.818	2.29145e-11	1.5332e-09
TET2	-0.959013	6.94225	297.954	2.33984e-11	1.55886e-09
PERP	0.734866	8.24697	297.076	2.39013e-11	1.58555e-09
EEF1D	0.776693	7.57436	296.775	2.40766e-11	1.59039e-09
R3HDM2	-0.799269	7.2344	296.509	2.4233e-11	1.59394e-09
HOXA10	-1.25964	5.56028	295.878	2.46082e-11	1.61179e-09
STIM2	0.807172	7.39276	295.231	2.49994e-11	1.62635e-09
EIF4A1	0.797878	9.71852	295.164	2.50401e-11	1.62635e-09
VCAN	2.19957	4.25676	434.475	2.54884e-11	1.64857e-09
DOT1L	-0.921657	7.85105	303.4	2.5866e-11	1.66605e-09
ANKHD1	-0.769387	7.63446	292.874	2.64861e-11	1.69894e-09
COBLL1	-0.865588	7.00319	292.222	2.69148e-11	1.71934e-09
PGD	0.820233	7.66092	291.46	2.74265e-11	1.74484e-09
RPS4Y1	0.686874	8.15167	289.562	2.87481e-11	1.82146e-09
TGFBR3	-2.22302	4.23299	574.827	2.91982e-11	1.84246e-09
ARHGAP35	-0.715867	8.03359	287.141	3.05397e-11	1.9193e-09
SLC35B2	1.00429	6.11121	310.734	3.08508e-11	1.93104e-09
CALD1	0.827234	6.88129	286.468	3.10597e-11	1.93631e-09
UNC119B	-0.687398	8.36872	285.752	3.16242e-11	1.96361e-09
IGFBP2	0.87915	6.59626	284.425	3.27016e-11	2.02242e-09
CTSF	1.07094	5.93695	327.873	3.34429e-11	2.05961e-09
CLDN1	3.04636	3.66378	469.812	3.35683e-11	2.05961e-09
MPHOSPH9	-0.853583	7.13235	281.347	3.53644e-11	2.1528e-09
ACAP2	-0.926063	6.8108	281.323	3.5386e-11	2.1528e-09
PAWR	-0.796606	7.82169	281.194	3.55032e-11	2.1528e-09
COPG1	-0.739121	8.16913	280.933	3.57415e-11	2.15881e-09
UAP1	0.750731	7.39576	280.112	3.65008e-11	2.19119e-09
SOS1	0.668245	8.95665	279.93	3.66727e-11	2.19119e-09
FAM168B	-0.773263	7.30467	279.9	3.6701e-11	2.19119e-09
OLFML2B	-1.00886	6.08358	282.999	4.1356e-11	2.45965e-09
ETV5	1.93167	4.49662	453.612	4.25109e-11	2.51869e-09
UCP2	-1.17258	5.68966	422.885	4.27052e-11	2.52058e-09
SHC1	-0.805537	6.92642	272.902	4.40246e-11	2.58861e-09
PCNP	-0.782072	7.96567	270.732	4.66223e-11	2.73086e-09
AGAP1	-0.851597	7.18603	270.592	4.67956e-11	2.73086e-09
ITGA2	1.13032	6.13112	281.8	4.73574e-11	2.75329e-09
HTRA1	2.23218	4.18923	364.781	4.92004e-11	2.84977e-09
SF3B3	0.796868	8.36256	272.111	5.02767e-11	2.90128e-09
RPL24	0.655487	8.37944	265.987	5.29287e-11	3.04301e-09
CBLL1	0.709215	7.62019	265.693	5.33504e-11	3.05593e-09
SLC25A33	-0.961566	6.58342	264.917	5.44811e-11	3.10923e-09
PSMB1	0.756369	6.86679	264.59	5.4966e-11	3.12541e-09
CAMK2D	0.759157	7.92414	264.386	5.52707e-11	3.13127e-09
SUDS3	-0.734951	7.05661	264.106	5.56926e-11	3.13901e-09
DENND4B	-0.92258	6.43194	264.027	5.58119e-11	3.13901e-09
CERK	-2.05236	4.35651	502.562	5.62963e-11	3.15483e-09
ENAH	-0.725624	7.8043	263.38	5.68036e-11	3.17181e-09
TMEM51	1.00177	6.18368	262.708	5.78527e-11	3.21881e-09
AGO3	-0.830841	6.64401	262.563	5.80828e-11	3.22007e-09
CDK5RAP2	-0.725091	7.11263	260.979	6.06557e-11	3.35074e-09
DBI	1.10605	6.25388	277.355	6.25682e-11	3.44413e-09
HADHB	0.838224	6.54855	274.811	6.52925e-11	3.5764e-09
TFG	-0.683153	7.38937	258.233	6.54318e-11	3.5764e-09
NEBL	-2.13297	6.58849	635.3	6.59642e-11	3.59285e-09
BRD4	-0.736751	8.11168	257.689	6.64276e-11	3.60544e-09
TMCC3	-3.66254	3.37671	457.594	6.76082e-11	3.65673e-09
RFC1	0.679955	7.60551	256.614	6.84463e-11	3.68921e-09
ZNF664	-0.693076	9.24766	255.851	6.99195e-11	3.75557e-09
PAX1	-2.19317	4.20705	469.572	7.16458e-11	3.83503e-09
CREBBP	-0.775202	7.33967	253.732	7.42088e-11	3.95857e-09
SH2D4A	0.977966	6.12488	303.505	7.5394e-11	4.00802e-09
EPB41	-0.68203	7.5505	252.26	7.73632e-11	4.08939e-09
MAP7D1	-0.827094	7.40309	252.219	7.74516e-11	4.08939e-09
PTPN13	-1.00156	6.06207	335.865	7.81526e-11	4.11242e-09
ORC5	0.737717	7.42928	251.097	7.99611e-11	4.19336e-09
QARS	0.69685	7.44823	249.993	8.2521e-11	4.31304e-09
GOT1	-0.921822	7.39809	264.071	8.33284e-11	4.34062e-09
ZNF729	3.73412	3.33477	513.548	8.38811e-11	4.3548e-09
SURF4	-0.780333	6.81855	249.216	8.43783e-11	4.36601e-09
COG3	-0.984274	6.10286	282.281	8.48012e-11	4.37075e-09
FAM129B	-1.62339	5.33869	327.511	8.50329e-11	4.37075e-09
SSBP2	-0.83978	6.71126	248.05	8.7254e-11	4.47011e-09
40422	1.39711	5.19892	407.512	9.02785e-11	4.60985e-09
LIFR	0.758117	7.32058	246.648	9.08606e-11	4.62436e-09
BRCA2	-0.849588	6.63767	245.892	9.28753e-11	4.71145e-09
UFM1	-0.861131	7.17851	245.602	9.36625e-11	4.73591e-09
ATP6V1H	1.02985	6.07742	243.174	1.00549e-10	5.06643e-09
ACLY	0.767607	8.63918	245.035	1.00852e-10	5.06643e-09
DOCK3	-0.916929	6.38076	242.451	1.02707e-10	5.14299e-09
KIDINS220	0.671647	7.49371	242.162	1.03586e-10	5.16575e-09
APLP2	0.639716	9.14832	242.083	1.03828e-10	5.16575e-09
SRP68	0.686754	9.16883	241.502	1.05625e-10	5.23838e-09
DVL3	-0.869041	7.01365	239.538	1.1196e-10	5.52171e-09
ALCAM	0.761494	9.64981	239.511	1.12049e-10	5.52171e-09
UBE2S	-0.718745	8.2195	238.64	1.15e-10	5.64919e-09
GABRB3	1.20487	5.55248	350.445	1.17003e-10	5.72946e-09
XPO7	0.647391	8.51777	237.746	1.18121e-10	5.766e-09
MCM5	0.677426	7.25998	237.623	1.18558e-10	5.7692e-09
WBP2	0.801684	6.75412	235.827	1.25143e-10	6.0706e-09
ARRB1	-1.68595	4.73572	438.671	1.26989e-10	6.13719e-09
TLE3	-0.841794	7.3267	235.261	1.27306e-10	6.13719e-09
ARF1	-0.694676	9.2228	234.056	1.3205e-10	6.34616e-09
CCNA2	0.68342	7.11854	232.931	1.36659e-10	6.54739e-09
HNRNPA3	-0.653555	7.27438	231.664	1.42072e-10	6.78429e-09
DAZAP1	-0.740421	8.0998	231.571	1.42477e-10	6.78429e-09
RPL26	0.622466	9.10723	231.149	1.44343e-10	6.8521e-09
RCOR2	-2.60059	3.84447	450.816	1.47067e-10	6.96013e-09
CBX4	-1.00839	8.5984	326.995	1.53897e-10	7.26124e-09
AFF3	-1.06526	6.08602	242.972	1.57239e-10	7.37534e-09
TSPAN3	-0.758241	6.76606	248.055	1.57266e-10	7.37534e-09
TMEM2	-1.53505	4.93912	357.036	1.59824e-10	7.47274e-09
ATP6V1B2	0.68948	7.19122	227.724	1.60518e-10	7.48264e-09
ZNF385A	-1.20242	5.61296	246.59	1.64131e-10	7.62817e-09
CREB3L2	-0.782158	7.83841	226.418	1.67219e-10	7.74848e-09
PSME1	1.10486	5.75145	257.011	1.68358e-10	7.77805e-09
RAB3IP	-0.718738	7.35628	226.05	1.69162e-10	7.79201e-09
GRN	1.16245	6.14813	268.474	1.70371e-10	7.82449e-09
EXT2	0.575308	8.68174	225.282	1.73306e-10	7.93578e-09
GARS	0.64908	9.13948	224.307	1.78731e-10	8.16012e-09
MEAF6	1.13572	6.28295	267.264	1.97029e-10	8.96915e-09
PAK2	-0.695651	7.21017	221.039	1.98368e-10	9.00372e-09
SLC25A6	0.776554	9.47982	219.774	2.06615e-10	9.3507e-09
SOD1	0.71699	6.96433	218.812	2.13154e-10	9.61858e-09
GMPPB	-0.885416	6.37247	218.054	2.18465e-10	9.82967e-09
PVRL1	0.786327	6.64137	227.929	2.20495e-10	9.89231e-09
HOXC13	1.32451	5.27171	453.142	2.22587e-10	9.95738e-09
GOLGA2	-0.754679	6.82855	216.98	2.26254e-10	1.00924e-08
RPS6KC1	0.797559	6.59961	245.959	2.30469e-10	1.02509e-08
TRPM4	-1.05581	6.25007	242.598	2.36523e-10	1.04902e-08
TMED5	-0.705845	7.12635	215.536	2.37219e-10	1.0491e-08
BARD1	-0.849702	6.4275	254.165	2.38557e-10	1.05202e-08
NRARP	-1.20959	5.68662	247.132	2.39502e-10	1.0532e-08
LINC00963	-0.729861	7.07406	213.897	2.50404e-10	1.09803e-08
VEGFA	-0.949197	7.70206	265.443	2.52845e-10	1.10561e-08
ANXA5	0.722651	7.25913	212.862	2.59162e-10	1.13005e-08
VWF	2.49554	3.87679	474.488	2.63271e-10	1.14475e-08
SLC25A5	0.586751	8.08921	212.283	2.64212e-10	1.14563e-08
RAD21	0.673983	9.43873	211.7	2.69408e-10	1.16491e-08
MARS	-0.617589	8.9172	210.431	2.81119e-10	1.21217e-08
CAPZB	0.654555	7.15813	210.319	2.82181e-10	1.21338e-08
LNX2	-0.958125	6.09284	285.698	2.86126e-10	1.22694e-08
SLC7A5	-0.864247	10.434	208.183	3.03321e-10	1.29709e-08
STRN4	-0.682907	7.23814	208.071	3.04478e-10	1.29846e-08
ZMIZ1	-0.90137	8.52654	275.668	3.17321e-10	1.34953e-08
EPB41L4B	-1.04939	5.84393	341.201	3.25337e-10	1.37984e-08
EIF3E	0.610006	8.80389	205.866	3.28302e-10	1.38862e-08
THRA	0.638968	9.09265	205.769	3.29395e-10	1.38946e-08
H1F0	-0.900499	10.0289	205.304	3.34705e-10	1.40803e-08
RCN1	0.683247	7.33402	204.891	3.39501e-10	1.42434e-08
PFKFB3	-0.572657	8.84034	204.444	3.44786e-10	1.43983e-08
MCM2	0.63892	8.18977	204.422	3.45047e-10	1.43983e-08
CD164	0.565891	8.42072	204.285	3.46686e-10	1.44196e-08
INPPL1	-0.725584	7.40289	204.224	3.47414e-10	1.44196e-08
ATP13A3	-0.620142	7.80193	202.473	3.69202e-10	1.5283e-08
SF3B2	0.570972	8.36853	202.266	3.71872e-10	1.53203e-08
NCL	0.744092	10.0255	202.251	3.72077e-10	1.53203e-08
CHD4	-0.629532	8.45391	201.96	3.75876e-10	1.54358e-08
NAT10	0.786329	6.60284	216.014	3.83559e-10	1.57097e-08
GSR	0.703907	8.46861	207.528	3.93002e-10	1.60541e-08
CSRNP2	-0.56936	8.25545	200.308	3.98302e-10	1.62279e-08
EFNA5	-1.24687	5.38561	429.322	4.05501e-10	1.6478e-08
PPM1G	0.618506	8.10191	199.28	4.13028e-10	1.67401e-08
SND1	-0.569514	8.63779	198.972	4.17557e-10	1.68795e-08
DMXL2	-0.747251	6.738	252.768	4.19968e-10	1.69329e-08
AGR2	-2.62278	4.01353	294.437	4.30339e-10	1.73061e-08
SCOC	0.738152	6.93428	197.957	4.32889e-10	1.73637e-08
RAD23A	-0.658474	7.93947	197.612	4.3825e-10	1.75334e-08
RNF144B	1.31683	5.23856	278.344	4.49046e-10	1.79191e-08
C6orf132	-1.4475	5.00984	276.289	4.54507e-10	1.80905e-08
PTPDC1	-1.01838	5.96769	210.568	4.73681e-10	1.87843e-08
RPL28	0.57815	8.41747	195.404	4.74357e-10	1.87843e-08
SLC39A10	0.85414	6.3598	298.881	4.96379e-10	1.95789e-08
P2RY1	-1.39138	5.09959	399.04	4.96947e-10	1.95789e-08
RAC1	0.590997	8.36698	193.819	5.02368e-10	1.97424e-08
TMEM106C	-0.537666	8.40874	191.124	5.54384e-10	2.17316e-08
TMED2	-0.653676	8.94951	190.654	5.6407e-10	2.20556e-08
LIN7A	-0.792911	6.70656	190.449	5.68367e-10	2.21268e-08
PPIP5K1	-0.753601	6.69306	240.447	5.69411e-10	2.21268e-08
IRS2	-0.612824	8.87116	190.363	5.70167e-10	2.21268e-08
WDR76	-0.951499	6.06113	252.063	5.84997e-10	2.26457e-08
MED13L	-0.59196	8.32231	189.066	5.98233e-10	2.309e-08
ZNF592	-1.02602	5.86012	339.497	5.99452e-10	2.309e-08
ICAM5	-1.10975	6.28969	243.084	6.03836e-10	2.32013e-08
DTX3L	1.89137	4.37234	407.476	6.20575e-10	2.37856e-08
UBE2M	-0.726036	7.35662	186.092	6.68726e-10	2.55681e-08
MAP1B	-1.58547	8.29753	534.152	6.87479e-10	2.62205e-08
TKT	0.685244	8.21408	190.776	6.928e-10	2.63586e-08
NT5DC2	-0.968925	7.33452	242.086	7.02558e-10	2.66646e-08
PARP1	0.588401	9.33595	183.721	7.31691e-10	2.77025e-08
SERINC5	-0.631031	9.74371	182.402	7.69606e-10	2.90671e-08
FEM1B	-0.676922	6.96413	233.079	7.95605e-10	2.99761e-08
HOXC10	0.783538	6.55661	240.957	8.35135e-10	3.13894e-08
RHOBTB3	-2.05897	4.17778	254.593	8.4756e-10	3.17112e-08
UBXN7	-0.697857	6.87534	231.281	8.47783e-10	3.17112e-08
NCOA6	-0.662347	7.01872	197.272	8.59231e-10	3.20621e-08
RPL23	0.564528	9.13128	179.073	8.75618e-10	3.25234e-08
CEP350	-0.732498	6.80866	179.02	8.77419e-10	3.25234e-08
TMEM9	0.794911	6.60944	179.007	8.77878e-10	3.25234e-08
MLEC	-0.540775	8.88948	178.802	8.84933e-10	3.27067e-08
EIF2AK2	0.908809	6.75532	205.888	8.92627e-10	3.29127e-08
REEP4	0.821696	7.03996	192.089	9.07439e-10	3.33796e-08
FAM115A	1.28581	7.64602	357.755	9.15349e-10	3.35909e-08
ATF4	0.61245	9.3264	177.506	9.31173e-10	3.4091e-08
NOC2L	0.59899	7.51793	176.58	9.65861e-10	3.52742e-08
PSAP	0.566946	8.44096	176.524	9.68034e-10	3.52742e-08
MYOF	-2.22175	4.01638	445.98	9.73377e-10	3.53858e-08
ATF6	-0.637092	7.39275	176.288	9.77115e-10	3.54387e-08
SPEN	-0.704463	8.11366	187.528	1.01855e-09	3.68554e-08
DDB1	0.588226	7.74128	174.358	1.05527e-09	3.80294e-08
TPR	-0.600737	8.6722	174.343	1.0559e-09	3.80294e-08
IPO7	0.596653	8.7143	174.232	1.06064e-09	3.81118e-08
POLR3C	-1.07428	5.69644	356.493	1.09736e-09	3.93403e-08
CNST	-0.712579	6.83477	172.138	1.1541e-09	4.12789e-08
FDFT1	0.725747	7.02278	172.003	1.16044e-09	4.14103e-08
SEC61A1	-0.621668	8.80673	170.499	1.23375e-09	4.38288e-08
HOXC4	1.04968	6.55324	230.434	1.23386e-09	4.38288e-08
SUPT16H	0.522498	8.5818	170.219	1.24796e-09	4.42286e-08
RFC3	-0.659335	7.00296	171.693	1.25816e-09	4.44883e-08
RPS13	0.551834	8.09583	169.88	1.26547e-09	4.45905e-08
ATP6V0C	0.720427	7.05332	169.854	1.26679e-09	4.45905e-08
RNF168	-0.839033	6.34003	273.401	1.3032e-09	4.57681e-08
SFPQ	-0.602453	8.61942	168.651	1.33115e-09	4.66445e-08
OSBPL6	-1.24093	5.31126	293.896	1.36935e-09	4.78749e-08
RAD23B	-0.511219	8.41255	167.864	1.37526e-09	4.79733e-08
PRRC1	-0.64149	7.18387	167.697	1.38487e-09	4.82003e-08
DNAJC3	-0.797751	7.45722	189.544	1.40073e-09	4.86431e-08
CHD2	-0.593702	7.39027	166.928	1.4299e-09	4.95455e-08
STMN1	0.509158	8.39036	166.731	1.44171e-09	4.98432e-08
UHRF1BP1	0.606263	7.95612	166.353	1.46465e-09	5.0524e-08
TCOF1	0.637484	7.63103	165.637	1.50933e-09	5.1873e-08
ARCN1	-0.514831	8.45099	165.619	1.51044e-09	5.1873e-08
EIF5A	0.600337	9.40372	163.885	1.62522e-09	5.56916e-08
PDAP1	0.596619	7.87538	163.563	1.6476e-09	5.6334e-08
CRLF1	-0.667313	9.65457	163.094	1.68082e-09	5.73426e-08
WRNIP1	0.748997	6.62755	171.709	1.68448e-09	5.73426e-08
EZH2	-0.708474	7.44516	165.987	1.6896e-09	5.73876e-08
RPL15	0.641962	10.0912	162.922	1.6932e-09	5.73876e-08
PDLIM5	-0.60541	8.86452	162.847	1.6986e-09	5.74454e-08
PPIB	-0.508187	8.04767	162.772	1.70405e-09	5.75042e-08
QSOX1	-0.665489	7.07495	162.583	1.71789e-09	5.78455e-08
MAP2K2	-0.664957	6.99096	162.27	1.74107e-09	5.84991e-08
PGK1	0.569592	8.44699	162.085	1.75487e-09	5.88356e-08
FAM120A	-0.506681	8.37847	162.027	1.75926e-09	5.88556e-08
NID1	-1.54533	4.7583	284.901	1.77913e-09	5.93922e-08
TMCO3	-0.926683	6.04751	194.538	1.83466e-09	6.11147e-08
HLF	-2.46282	3.77861	345.64	1.8842e-09	6.26306e-08
GDI2	0.521862	8.06187	160.186	1.90457e-09	6.31722e-08
MYL12B	0.517639	7.81293	160.101	1.91162e-09	6.32708e-08
CAP1	0.6559	6.98096	164.003	1.98488e-09	6.5556e-08
DEK	0.506369	8.79268	159.064	1.99976e-09	6.59072e-08
CNOT7	0.528071	8.06394	159.013	2.0042e-09	6.59137e-08
NDRG4	1.34146	5.07858	314.845	2.21382e-09	7.26536e-08
DYNLL1	-0.576141	7.36933	156.243	2.26388e-09	7.41395e-08
SMPD3	0.561127	9.19245	155.737	2.31537e-09	7.56664e-08
MARCH7	-0.848555	6.26026	237.707	2.49473e-09	8.13566e-08
DNAJB11	-0.884935	6.14665	241.249	2.51667e-09	8.19e-08
DDX1	0.52164	7.60744	153.72	2.53399e-09	8.2291e-08
RPL35A	-0.527427	8.03667	153.522	2.55672e-09	8.2856e-08
RPS24	0.549998	9.26631	153.303	2.58209e-09	8.35038e-08
CMTM4	-0.534758	7.86463	153.211	2.59276e-09	8.36744e-08
ARID1A	-0.523757	8.3152	152.673	2.65671e-09	8.55442e-08
ATP6V1E1	0.868481	6.19032	291.731	2.66172e-09	8.55442e-08
SRD5A1	-1.12456	5.50598	337.281	2.88309e-09	9.24674e-08
BCLAF1	0.579663	7.56353	150.719	2.90399e-09	9.29456e-08
RPS7	0.541941	9.44552	150.555	2.92583e-09	9.34519e-08
PSMF1	-0.719335	6.69697	211.789	2.95923e-09	9.43248e-08
ATP5A1	0.558716	9.50564	149.85	3.02229e-09	9.61372e-08
KLHDC8B	-2.1178	4.03224	337.096	3.04836e-09	9.67681e-08
INTS1	0.603687	7.73007	148.636	3.1968e-09	1.01273e-07
EP400	-0.625272	7.39763	148.292	3.24831e-09	1.02696e-07
SCD	0.986036	12.5307	148.054	3.28442e-09	1.03626e-07
ENO2	0.555661	9.22291	147.825	3.31977e-09	1.04529e-07
MTUS1	0.671587	7.18128	147.593	3.35578e-09	1.05449e-07
ASAP2	1.22252	7.64561	309.211	3.38294e-09	1.05979e-07
CASC3	-0.503166	8.01226	147.4	3.3863e-09	1.05979e-07
GBAS	0.647129	7.05971	147.155	3.42523e-09	1.06982e-07
RACGAP1	-0.519306	7.63904	146.927	3.46212e-09	1.07917e-07
RTN3	-0.54882	8.47558	146.84	3.47632e-09	1.08142e-07
LPHN2	-0.589851	7.27445	146.033	3.61073e-09	1.12093e-07
CDK2	-0.526122	7.71061	145.992	3.61777e-09	1.12093e-07
ALDH1L2	-0.493062	8.74343	145.86	3.6404e-09	1.1257e-07
HOXA10-AS	-1.73931	4.43441	266.39	3.70265e-09	1.14264e-07
RPL19	0.602329	9.76029	145.46	3.70992e-09	1.14264e-07
TMEM164	0.802731	6.37678	205.009	3.73485e-09	1.14804e-07
ECH1	-0.535459	7.62613	144.434	3.89519e-09	1.19496e-07
CSNK1A1	-0.482605	9.0898	143.929	3.99019e-09	1.22167e-07
TOX3	-4.00922	3.03099	501.205	4.00252e-09	1.22167e-07
WWP1	0.479362	8.14812	143.847	4.00585e-09	1.22167e-07
MIA3	-0.50042	7.84074	143.747	4.02502e-09	1.22386e-07
ELF3	-1.36786	4.98929	343.117	4.02881e-09	1.22386e-07
PTPRF	-0.553596	9.05987	143.583	4.0568e-09	1.22995e-07
CEBPG	-0.602101	8.30176	149.337	4.16535e-09	1.2604e-07
GOLPH3	-0.61399	7.10466	144.593	4.33492e-09	1.30818e-07
NFYA	0.872238	6.1404	278.909	4.3401e-09	1.30818e-07
NDUFA4	0.618606	7.07731	178.331	4.60242e-09	1.38456e-07
TMEM97	0.90213	6.04375	302.599	4.69741e-09	1.41041e-07
FRMD6	-1.58666	4.62379	375.246	4.76746e-09	1.42867e-07
LSM4	-0.531045	7.79421	139.587	4.92459e-09	1.47292e-07
PTAR1	-0.83934	6.23428	208.367	5.04796e-09	1.50691e-07
GXYLT1	-0.613958	7.08979	158.358	5.2202e-09	1.55534e-07
DDI2	-0.579667	7.8846	137.985	5.33029e-09	1.5851e-07
GPT2	0.552241	7.75183	137.641	5.42215e-09	1.60933e-07
YWHAQ	0.532015	8.97974	137.168	5.55148e-09	1.64457e-07
LDHB	0.542381	9.82998	137.046	5.58553e-09	1.6514e-07
CRTC3	-1.0335	5.67301	326.534	5.59579e-09	1.6514e-07
CMTR1	0.858861	6.16007	272.082	5.7072e-09	1.68108e-07
ATAD2	0.464508	8.85526	136.214	5.82314e-09	1.71114e-07
MMD	-1.18722	5.31286	330.033	5.8317e-09	1.71114e-07
TMEM39A	-1.1324	5.81486	194.556	5.84233e-09	1.71114e-07
HNRNPH3	-0.45827	8.00228	135.996	5.8874e-09	1.72109e-07
TBC1D14	0.655922	6.89262	153.002	6.04041e-09	1.76251e-07
SLK	-0.563216	7.31619	152.687	6.21948e-09	1.81135e-07
GINS1	-0.790603	6.37747	182.367	6.37475e-09	1.85309e-07
PPIA	0.628278	9.79818	134.125	6.47257e-09	1.87801e-07
RBM39	-0.553581	7.91671	133.943	6.53298e-09	1.892e-07
HMGB2	0.520028	7.77178	133.68	6.62103e-09	1.91393e-07
IL1R1	1.22656	5.213	307.021	6.98492e-09	2.01537e-07
SAE1	-0.52824	7.79686	132.313	7.10248e-09	2.04549e-07
HNRNPUL1	-0.452948	8.672	132.241	7.12916e-09	2.04937e-07
CNOT3	-0.660113	6.86197	193.859	7.23324e-09	2.07544e-07
RAB1B	0.56185	7.56718	131.751	7.31205e-09	2.09419e-07
YWHAE	0.521661	8.44717	131.56	7.38465e-09	2.11108e-07
SYNE2	-0.68404	7.48451	144.247	7.45244e-09	2.12655e-07
PITPNA	0.608475	7.08269	180.328	7.56237e-09	2.15396e-07
SETD1B	-0.533061	7.78542	130.544	7.78576e-09	2.21352e-07
MEF2C	-1.08285	5.52437	276.777	7.87604e-09	2.2351e-07
RFC5	-0.622499	7.01683	193.096	7.94957e-09	2.25185e-07
PKP4	-0.598509	7.1198	170.556	8.58241e-09	2.42668e-07
RPS14	0.488955	9.06523	128.297	8.76302e-09	2.47324e-07
TIPRL	-0.700819	6.68067	179.734	8.7975e-09	2.47847e-07
AKIRIN1	-0.64958	7.14289	130.641	8.95117e-09	2.51719e-07
RPL3	0.68658	10.5544	127.783	9.00572e-09	2.52795e-07
EDARADD	2.5164	3.62471	330.057	9.08522e-09	2.54567e-07
TPPP3	0.648762	7.42762	133.83	9.21522e-09	2.57547e-07
SUCO	-0.635019	6.94914	155.99	9.22477e-09	2.57547e-07
TFCP2L1	-2.44876	3.67674	393.318	9.28117e-09	2.58656e-07
DOCK5	0.610563	7.05399	151.821	9.51372e-09	2.64585e-07
GTF2A1	-0.516183	7.93481	126.728	9.528e-09	2.64585e-07
CDC25B	-0.699487	6.67843	146.427	9.61977e-09	2.66657e-07
EDEM3	0.447602	8.10639	126.279	9.76073e-09	2.70082e-07
MKNK2	-0.93722	8.05631	225.284	9.8328e-09	2.71592e-07
UBQLN4	-0.605552	7.07273	147.071	1.01977e-08	2.8117e-07
ASXL2	0.722647	6.5818	186.377	1.02317e-08	2.81608e-07
EWSR1	-0.453544	8.73477	125.24	1.03237e-08	2.83636e-07
CCT8	0.489205	8.54438	125.171	1.03627e-08	2.84204e-07
PCBP2	-0.534215	9.89207	124.645	1.06631e-08	2.91929e-07
HERC1	-0.756463	6.4533	155.645	1.09057e-08	2.98044e-07
ASH2L	0.682162	6.73332	165.892	1.11377e-08	3.03467e-07
LIMCH1	0.522629	8.45587	123.838	1.11432e-08	3.03467e-07
SASH1	0.73049	6.54306	204.276	1.14033e-08	3.09725e-07
DDX3X	-0.408268	8.50827	123.402	1.14129e-08	3.09725e-07
CRISP3	1.70927	4.38251	354.169	1.14936e-08	3.11371e-07
SMC5	-0.704487	6.64229	189.496	1.17136e-08	3.16453e-07
TMX3	0.601951	7.09481	122.916	1.1722e-08	3.16453e-07
ARF4	-0.532091	7.44559	122.709	1.18567e-08	3.19534e-07
ATP2A2	-0.51002	9.52949	122.161	1.22219e-08	3.28806e-07
RAB11FIP1	0.660485	6.81137	178.671	1.27085e-08	3.40732e-07
NCOA1	-0.843657	6.14453	268.684	1.27091e-08	3.40732e-07
CAST	-0.544213	7.35095	148.469	1.29185e-08	3.45748e-07
TUFM	0.467856	8.13656	120.454	1.34428e-08	3.5916e-07
ASNS	0.984264	9.06294	228.581	1.35516e-08	3.61447e-07
CBX3	0.408525	8.69968	120.019	1.37761e-08	3.66803e-07
BRI3BP	-0.683186	7.97642	147.519	1.38011e-08	3.6684e-07
CLIP1	-0.445817	8.05513	119.631	1.40803e-08	3.73621e-07
OSBPL8	0.449824	8.09493	119.572	1.41278e-08	3.74241e-07
SLC36A1	-1.29263	5.02767	297.84	1.42919e-08	3.77945e-07
MANEA	1.39629	6.63095	281.736	1.43621e-08	3.79155e-07
LNPEP	-0.573266	7.40559	119.006	1.4588e-08	3.84463e-07
AUTS2	-2.59313	3.54341	256.611	1.46198e-08	3.84651e-07
GRSF1	0.46358	7.82815	118.806	1.47544e-08	3.87534e-07
PRKAR1A	0.518234	7.83617	118.638	1.48961e-08	3.90595e-07
PAICS	0.512961	9.24707	117.9	1.55366e-08	4.06703e-07
MDM2	-0.485089	8.37849	117.521	1.58774e-08	4.14637e-07
FOXD1	-1.23468	5.13289	264.656	1.58931e-08	4.14637e-07
EIF2S2	-0.461969	8.27679	117.07	1.6295e-08	4.24408e-07
NXPH4	-0.911756	5.91459	168.991	1.64772e-08	4.28435e-07
RNF114	-0.729439	6.51723	217.409	1.65552e-08	4.29744e-07
RPL13A	0.600541	10.3042	116.599	1.67437e-08	4.33911e-07
KIAA1244	0.544082	9.7724	116.512	1.68283e-08	4.35377e-07
LUZP2	-1.03446	5.57743	281.047	1.73788e-08	4.4887e-07
ANKRD52	-0.536319	7.45927	115.708	1.76312e-08	4.54632e-07
RAB3D	-0.770812	6.36095	133.065	1.76747e-08	4.54999e-07
SGPL1	0.57846	7.15009	146.67	1.79826e-08	4.62159e-07
PKM	0.627066	8.80563	136.531	1.81672e-08	4.66131e-07
BAI1	-1.73776	4.31275	272.977	1.83922e-08	4.71127e-07
CIRBP	-0.951838	7.88127	211.992	1.85379e-08	4.74076e-07
RGS11	-2.47802	3.60402	287.028	1.8595e-08	4.74754e-07
TRUB1	0.746185	6.44244	197.308	1.87187e-08	4.77127e-07
H3F3B	0.608675	10.4244	114.627	1.8781e-08	4.7793e-07
MRPL42	-0.48879	8.04579	114.599	1.88118e-08	4.7793e-07
STT3A	-0.413598	8.20481	114.566	1.88485e-08	4.7808e-07
MAGEA4	0.530698	7.88361	113.927	1.95707e-08	4.94535e-07
GDI1	0.537588	7.40348	113.913	1.95866e-08	4.94535e-07
ATP6V0D1	0.786091	6.29648	218.621	1.95928e-08	4.94535e-07
MARK1	-1.31649	4.95629	328.244	1.96333e-08	4.94752e-07
GNAI2	0.631029	6.89979	140.141	1.97375e-08	4.96572e-07
ZNF770	-0.564702	7.21026	114.876	1.98544e-08	4.98706e-07
METTL7A	-0.490172	7.71359	113.591	1.99635e-08	5.00637e-07
GNS	0.609941	7.05549	114.784	1.99997e-08	5.00733e-07
TPI1	0.565491	9.60179	113.064	2.05962e-08	5.14839e-07
ANK2	1.29414	4.99053	292.816	2.06986e-08	5.16565e-07
LPIN1	0.643806	6.83918	185.616	2.08986e-08	5.20722e-07
ADI1	0.569443	7.18008	127.991	2.10824e-08	5.24458e-07
IRF2BPL	-0.679947	6.68832	173.284	2.13114e-08	5.29307e-07
SENP5	-0.881522	5.98126	274.352	2.16104e-08	5.35876e-07
NAALADL2	1.06965	5.46318	182.111	2.31544e-08	5.73246e-07
MYB	-2.68475	3.45091	391.121	2.32283e-08	5.74162e-07
GRIA4	-1.85746	4.14873	392.017	2.34545e-08	5.78831e-07
APLN	1.89981	7.34848	428.991	2.35746e-08	5.80871e-07
DNMT1	-0.43995	8.39001	110.247	2.4394e-08	6.00107e-07
MFN2	-0.495318	7.69226	110.187	2.44836e-08	6.0136e-07
TPGS2	0.675563	6.71225	119.578	2.46235e-08	6.0384e-07
EIF4A3	0.701175	6.58864	188.262	2.47403e-08	6.05748e-07
NES	-0.778293	6.30282	152.47	2.54632e-08	6.22465e-07
MBOAT2	0.462211	8.71057	109.408	2.56735e-08	6.2662e-07
TRAF4	-0.684245	7.01813	124.322	2.64809e-08	6.4531e-07
PCYOX1	1.43177	5.15727	190.726	2.67042e-08	6.49733e-07
SSR3	-0.490196	7.90024	108.386	2.73364e-08	6.64073e-07
ASMTL	0.844691	6.07046	258.124	2.80828e-08	6.81139e-07
ANGPTL4	-1.14179	5.27487	329.969	3.04899e-08	7.3837e-07
KLF5	-0.87663	5.96524	210.114	3.07409e-08	7.43288e-07
HMGN1	0.472931	8.40072	106.345	3.10374e-08	7.49291e-07
FAT1	-0.651417	7.78586	128.128	3.15736e-08	7.6105e-07
BNIP3L	0.723497	6.47561	169.475	3.34909e-08	8.06013e-07
DHTKD1	0.549323	7.23883	162.865	3.36797e-08	8.09089e-07
DCAF7	0.398366	8.21504	105.029	3.37229e-08	8.09089e-07
MIDN	-1.08205	5.40292	208.084	3.40213e-08	8.14989e-07
GRINA	0.574452	7.11233	150.06	3.42034e-08	8.18089e-07
RPL7L1	0.437468	8.22168	104.44	3.50082e-08	8.36049e-07
CHPT1	-0.404542	8.92081	104.292	3.534e-08	8.42678e-07
KNTC1	-0.550525	7.79362	108.09	3.55626e-08	8.46683e-07
HELLS	-0.503959	7.56289	104.01	3.59838e-08	8.55401e-07
CABLES1	-0.876835	5.94954	198.07	3.64056e-08	8.64104e-07
EPB41L5	-1.09496	5.36574	235.831	3.66977e-08	8.69708e-07
HSP90B1	-0.544455	10.1346	103.663	3.67925e-08	8.70626e-07
NOB1	0.709324	6.51942	174.709	3.76063e-08	8.88527e-07
KRAS	0.480242	7.60367	116.613	3.87913e-08	9.15132e-07
NR3C1	-0.788206	6.23072	216.812	3.88664e-08	9.15513e-07
XPOT	-0.534383	9.94971	102.689	3.91735e-08	9.21348e-07
TMEM259	-0.742339	7.16478	134.096	3.98181e-08	9.35093e-07
P4HB	-0.455695	9.12526	102.393	3.99314e-08	9.36337e-07
MTHFD1	0.51298	7.41466	106.64	4.02412e-08	9.42178e-07
PITPNM1	-0.568713	7.12679	115.825	4.03756e-08	9.43902e-07
IGF2BP2	-1.21646	5.08899	289.102	4.10173e-08	9.56814e-07
B3GNT7	-3.83152	2.92232	392.961	4.10512e-08	9.56814e-07
WAC	-0.458426	8.08547	101.882	4.1281e-08	9.60727e-07
PRC1	-0.440547	7.84633	101.726	4.17031e-08	9.69097e-07
FAM208B	-0.436921	8.07659	101.665	4.18688e-08	9.7092e-07
RAPGEF1	-0.667473	6.67877	202.239	4.19374e-08	9.7092e-07
MCM8	-0.682406	6.61773	118.332	4.19692e-08	9.7092e-07
SESTD1	-0.835543	6.06464	234.773	4.26852e-08	9.86015e-07
CCT7	0.392895	8.49483	101.16	4.32753e-08	9.98162e-07
COX6C	0.672241	6.65389	158.402	4.35168e-08	1.00224e-06
SEMA6D	2.65564	3.41429	343.603	4.41841e-08	1.0161e-06
RPS27A	0.418652	8.94142	100.816	4.42616e-08	1.01638e-06
KHSRP	-0.417846	8.95148	100.679	4.46622e-08	1.02406e-06
SAT1	-1.21463	5.08285	303.112	4.59008e-08	1.05091e-06
IRAK1	-0.536875	7.68051	101.924	4.60188e-08	1.05206e-06
ERLIN2	0.654119	6.72378	206.376	4.62537e-08	1.05495e-06
MDM4	-0.532714	7.29711	101.689	4.63177e-08	1.05495e-06
SCAF4	-0.859776	5.98036	260.514	4.63489e-08	1.05495e-06
SLC2A13	-1.34234	4.83252	240.048	4.7815e-08	1.08672e-06
TTK	0.735492	6.39763	146.533	4.81463e-08	1.09265e-06
EIF2S1	-0.397145	8.12225	108.628	4.82552e-08	1.09353e-06
ELAC2	0.702633	6.52206	183.789	4.85859e-08	1.09925e-06
SLC35B4	0.945055	5.72166	185.094	4.86496e-08	1.09925e-06
CDC6	-0.510612	7.4094	133.203	4.97456e-08	1.12238e-06
SIGMAR1	-0.426238	7.97605	99.0222	4.98483e-08	1.12307e-06
B4GALT1	-0.670303	6.64832	182.964	5.14384e-08	1.15575e-06
R3HCC1	0.954801	5.68947	267.423	5.14479e-08	1.15575e-06
ADH5	0.76449	6.28515	190.543	5.1914e-08	1.16454e-06
TUBB	1.21187	5.89458	185.324	5.20318e-08	1.1655e-06
FGD6	-1.46965	4.60287	320.492	5.53035e-08	1.237e-06
VIMP	-0.89391	5.8594	180.197	5.57733e-08	1.24571e-06
CTSA	1.15337	5.19196	272.573	5.62241e-08	1.25273e-06
MRPL16	0.97388	5.62923	213.704	5.62492e-08	1.25273e-06
SLC44A2	-0.65737	6.69272	152.075	5.68895e-08	1.26518e-06
LARP4	-0.479203	8.0712	96.851	5.77075e-08	1.28154e-06
ATF3	-0.756136	7.35671	136.54	5.79315e-08	1.28467e-06
EIF2A	0.595482	6.96302	153.896	5.82411e-08	1.2897e-06
MEF2A	-0.613986	6.87886	114.449	5.8703e-08	1.29807e-06
DCAF10	-0.643949	6.74628	166.292	5.90339e-08	1.30353e-06
VPS29	-0.79835	6.15575	203.553	6.03649e-08	1.33103e-06
EIF3B	0.392896	8.29992	95.9992	6.11673e-08	1.34681e-06
ACSL3	0.554517	7.45304	99.6209	6.17583e-08	1.3579e-06
KIAA1239	-1.15614	5.1801	247.674	6.20528e-08	1.36244e-06
RPL27A	0.444768	9.44619	95.7632	6.21666e-08	1.36301e-06
PTEN	-0.458935	7.69554	95.5627	6.30305e-08	1.38e-06
CAPRIN1	-0.454451	8.9333	95.302	6.41743e-08	1.4028e-06
FICD	-1.48761	4.56114	191.058	6.42522e-08	1.4028e-06
YY1	-0.445687	7.76827	117.242	6.45072e-08	1.40638e-06
ELOVL6	0.827435	6.66163	137.419	6.4984e-08	1.41479e-06
UBA1	0.765354	8.1711	158.014	6.50854e-08	1.41502e-06
AP3D1	-0.432999	8.24578	94.5846	6.7444e-08	1.46424e-06
EFNA1	-0.968067	5.6264	290.557	7.08551e-08	1.53615e-06
CUTA	0.801865	6.12633	174.276	7.11261e-08	1.53849e-06
EEF1G	0.553302	10.4795	93.8155	7.11614e-08	1.53849e-06
TAF1	-0.724499	6.40187	211.955	7.31619e-08	1.57954e-06
KLK4	0.479138	7.99298	93.3035	7.37647e-08	1.59035e-06
RAB7A	0.421009	7.91408	100.982	7.49416e-08	1.61348e-06
RASA4	0.534267	7.58672	96.3507	7.51646e-08	1.61604e-06
TUB	0.927029	5.73125	201.756	7.62627e-08	1.63738e-06
RPL39	0.38363	8.17472	96.6691	7.74965e-08	1.66157e-06
SLC25A29	-2.19145	3.71594	219.334	7.78312e-08	1.66645e-06
PEBP1	0.390435	8.25265	91.9277	8.13102e-08	1.73854e-06
FAM214A	-0.621315	6.81378	167.317	8.24657e-08	1.76082e-06
HES7	-0.960075	5.63372	216.176	8.27727e-08	1.76495e-06
FTH1	-0.517674	9.54416	91.5831	8.33348e-08	1.77449e-06
PRRC2B	-0.424235	8.8999	91.3053	8.50088e-08	1.80766e-06
C1QBP	0.417639	7.93727	90.7232	8.86404e-08	1.88231e-06
PET112	1.34621	4.76559	307.306	8.97654e-08	1.90359e-06
NONO	0.396932	9.23201	90.4951	9.01114e-08	1.90832e-06
EPHA2	-2.265	3.64085	237.163	9.07996e-08	1.92028e-06
KDM6B	-0.660944	8.29302	132.358	9.12629e-08	1.92745e-06
CMBL	0.666402	6.60489	175.894	9.47835e-08	1.99908e-06
RPS12	0.424035	9.13962	89.5812	9.62886e-08	2.02807e-06
ERBB2IP	-0.436576	8.0146	89.5329	9.66279e-08	2.03246e-06
RPL36AL	0.968105	5.594	218.537	9.72284e-08	2.04232e-06
NUPR1	0.465522	7.86659	89.3234	9.81168e-08	2.0582e-06
RPL29	0.431918	9.19895	89.2781	9.84416e-08	2.06223e-06
C12orf57	-0.509659	7.6804	91.0579	1.00494e-07	2.10238e-06
ARNT	-0.740371	6.31169	197.858	1.01276e-07	2.1159e-06
RPS20	0.412004	9.24258	88.6364	1.03183e-07	2.15284e-06
CIT	-0.487062	7.47207	119.507	1.0378e-07	2.16239e-06
PPID	0.848731	5.93246	224.868	1.09339e-07	2.27516e-06
PITRM1	0.634196	6.72434	133.89	1.13517e-07	2.35894e-06
MYO5A	-0.797922	6.09682	134.388	1.14202e-07	2.37e-06
AC093323.3	0.960517	5.59925	281.064	1.14387e-07	2.37066e-06
RAN	0.368049	8.84667	87.1584	1.15121e-07	2.38271e-06
ERBB3	-0.410241	8.23445	87.002	1.16474e-07	2.40688e-06
CD34	-3.99652	2.80114	316.403	1.166e-07	2.40688e-06
TXNRD1	-0.38772	8.8779	86.9126	1.17255e-07	2.41719e-06
TUBGCP3	-0.592454	6.90876	146.553	1.20965e-07	2.49037e-06
TRAFD1	-0.83176	5.97873	224.123	1.21673e-07	2.50163e-06
ZMYM2	-0.606924	6.84042	137.929	1.22563e-07	2.51559e-06
LAMC1	0.43803	8.44511	86.3101	1.22676e-07	2.51559e-06
SLC25A3	0.385667	9.04999	86.2269	1.23447e-07	2.52474e-06
NR1D2	-0.562454	7.05158	112.735	1.23448e-07	2.52474e-06
EEF1A1	0.862697	13.2315	85.9739	1.25825e-07	2.56997e-06
PPP1R15B	-0.462463	7.59848	102.727	1.26727e-07	2.585e-06
DNM2	-0.453932	7.65067	102.212	1.27156e-07	2.59034e-06
KDM3B	0.695511	6.45776	170.932	1.28359e-07	2.61143e-06
PPP1R13B	-0.410251	7.9356	106.748	1.28857e-07	2.61813e-06
SLC35F5	0.963487	5.57912	169.708	1.29628e-07	2.62704e-06
ASH1L	-0.507366	7.33539	115.262	1.29634e-07	2.62704e-06
STAC	-4.98126	2.59836	376.36	1.30689e-07	2.64496e-06
WDR6	0.499667	7.40174	85.3939	1.31474e-07	2.65738e-06
SKIV2L2	-0.607359	6.83039	130.073	1.32994e-07	2.68462e-06
SYAP1	-0.627006	6.74156	171.71	1.33738e-07	2.69611e-06
RRM1	0.36293	8.27888	89.0264	1.34046e-07	2.69635e-06
FAM21A	0.979764	5.5319	229.639	1.34097e-07	2.69635e-06
PJA2	-0.50981	7.31539	104.001	1.38425e-07	2.77978e-06
TTYH3	0.8468	5.91478	161.756	1.39794e-07	2.80364e-06
SNRPN	-0.887636	5.78959	196.881	1.42278e-07	2.84979e-06
ACSL1	0.484722	8.07849	88.796	1.43319e-07	2.86693e-06
TRIM56	0.907381	5.72721	191.243	1.44366e-07	2.88159e-06
SRSF10	-0.430135	8.18079	84.1593	1.4448e-07	2.88159e-06
TTC21B	-1.29017	4.82847	211.16	1.44608e-07	2.88159e-06
SLC11A2	-0.500957	7.35997	137.03	1.44989e-07	2.88547e-06
DDX46	0.551476	7.08526	124.887	1.50837e-07	2.99802e-06
RP5-1180C10.2	-0.963768	5.56533	241.602	1.52433e-07	3.02586e-06
COPZ1	-0.405742	7.99814	83.3973	1.53234e-07	3.03787e-06
AP2B1	0.418621	8.65934	82.5835	1.63252e-07	3.23235e-06
RPS3A	0.497143	10.3975	82.0737	1.69905e-07	3.35723e-06
PPM1E	0.428327	7.7845	103.963	1.70155e-07	3.35723e-06
MEX3D	-0.887337	5.77292	181.102	1.70208e-07	3.35723e-06
EXO1	-0.815186	5.99945	252.298	1.71169e-07	3.3719e-06
EIF3L	0.362585	8.71397	81.9205	1.71964e-07	3.38174e-06
SNX17	0.614621	6.77004	171.756	1.72104e-07	3.38174e-06
GOLM1	-0.575485	6.95438	107.989	1.72526e-07	3.38574e-06
CENPB	-0.608503	6.79875	172.262	1.7338e-07	3.3982e-06
CKS1B	-0.580775	6.92548	157.433	1.78492e-07	3.49398e-06
ZNRF1	-0.951373	5.58219	225.148	1.81604e-07	3.54516e-06
TROAP	-0.826095	6.13992	115.231	1.81692e-07	3.54516e-06
EEFSEC	0.92113	5.66472	245.906	1.81791e-07	3.54516e-06
DYNC1LI1	0.744316	6.23647	175.343	1.84122e-07	3.5861e-06
TCP1	0.371951	8.51924	81.0292	1.84518e-07	3.58932e-06
FAM84B	0.460468	7.57139	107.613	1.85157e-07	3.59724e-06
FKBP5	0.512643	10.6432	80.8822	1.86688e-07	3.62244e-06
G3BP2	0.375145	8.19799	80.7049	1.89342e-07	3.66935e-06
MUT	0.688064	6.44834	168.046	1.90071e-07	3.67889e-06
VPS35	0.462582	7.55391	112.371	1.9368e-07	3.74408e-06
GNAS	-0.402367	9.49612	80.4038	1.93949e-07	3.74461e-06
ZDHHC20	-0.442242	7.91972	80.3153	1.95325e-07	3.7665e-06
MAN2A2	-1.14001	6.34197	171.258	1.96726e-07	3.7888e-06
ENO1	0.404583	9.42908	80.191	1.97281e-07	3.79478e-06
FLOT2	0.459616	7.56867	93.3194	2.00257e-07	3.84726e-06
TMEM192	0.721228	6.31288	166.64	2.02634e-07	3.88812e-06
DHX9	0.451481	8.22071	82.5574	2.04525e-07	3.91956e-06
MCM7	-0.369963	9.34304	79.632	2.06345e-07	3.94582e-06
H2AFZ	0.334506	8.80393	79.6285	2.06404e-07	3.94582e-06
IPO8	0.495202	7.3521	92.9134	2.1332e-07	4.07302e-06
SMG1	-0.400384	8.15948	79.0909	2.15572e-07	4.11097e-06
RAB6A	-0.480365	7.7798	81.7025	2.18759e-07	4.16663e-06
DENR	-0.424589	7.78363	102.687	2.21223e-07	4.20838e-06
SERBP1	0.395299	9.11266	78.739	2.21824e-07	4.21157e-06
KIF5B	-0.392555	9.28684	78.733	2.21933e-07	4.21157e-06
MYADM	-0.923547	5.64006	204.141	2.22944e-07	4.22559e-06
ITGB1	0.342198	8.40748	78.503	2.26131e-07	4.28077e-06
UBE2R2	-0.520305	7.20709	127.445	2.29498e-07	4.33922e-06
GTF3C2	0.597642	6.81621	161.401	2.35058e-07	4.43894e-06
LRRFIP2	-0.77504	6.10308	178.666	2.37302e-07	4.47586e-06
RPL7A	0.378057	8.91621	77.8603	2.38352e-07	4.48506e-06
DAAM1	0.548197	7.05555	125.525	2.38367e-07	4.48506e-06
GTPBP10	0.69703	6.38714	158.946	2.44747e-07	4.59952e-06
RPL9	0.353015	8.33683	77.5086	2.45354e-07	4.60535e-06
SMC1A	0.43663	8.76687	78.6141	2.45811e-07	4.60836e-06
VDAC3	0.580037	6.89463	151.768	2.46237e-07	4.61079e-06
IMPAD1	-0.404276	7.91052	84.7298	2.48405e-07	4.64578e-06
TMX4	-0.605312	6.77404	122.714	2.55074e-07	4.76477e-06
CD59	0.992176	5.43534	207.051	2.55954e-07	4.77544e-06
HYOU1	-0.510832	8.28149	91.2571	2.56653e-07	4.78274e-06
INCENP	0.6685	6.49576	136.267	2.60135e-07	4.84182e-06
KLHDC3	0.492677	7.34556	122.764	2.61145e-07	4.8548e-06
TBL1XR1	-0.490969	8.40658	89.3226	2.65934e-07	4.93791e-06
PRRC2C	-0.62544	9.20439	102.994	2.67414e-07	4.95946e-06
UQCRB	0.493767	7.33603	131.609	2.69619e-07	4.99438e-06
PPA1	0.43094	7.71861	92.549	2.73117e-07	5.05015e-06
DPP8	-0.900092	5.6876	255.037	2.7328e-07	5.05015e-06
ZC3H7A	-0.580974	6.88033	136.668	2.74928e-07	5.07456e-06
CRY1	-0.680871	6.43785	142.405	2.84759e-07	5.24979e-06
SF3A2	-0.766227	7.06914	119.109	2.86783e-07	5.28082e-06
OSBP	0.544448	7.05517	130.331	2.87858e-07	5.29434e-06
TSPAN1	0.998779	5.40543	213.74	2.90012e-07	5.32765e-06
PTCD3	0.477057	7.42466	114.189	2.91828e-07	5.35347e-06
SLC1A4	0.493307	7.3302	89.7729	2.92289e-07	5.35347e-06
VDR	-0.805777	5.97663	187.591	2.92453e-07	5.35347e-06
SH3GLB2	-0.771591	6.4465	109.029	2.97465e-07	5.43881e-06
SLC4A2	0.433436	7.69235	96.8067	3.00365e-07	5.48537e-06
PROSER1	-0.504691	7.2634	125.968	3.03814e-07	5.54183e-06
HSPD1	0.471353	10.5489	74.9092	3.04973e-07	5.55645e-06
TSFM	0.796874	5.99931	194.718	3.07187e-07	5.59023e-06
STT3B	0.353455	8.26859	78.2126	3.08372e-07	5.60523e-06
EIF3J	-0.62825	6.64911	182.784	3.14887e-07	5.71694e-06
ZADH2	0.779373	6.05607	199.96	3.17104e-07	5.75047e-06
NFYC	-0.756492	6.13879	167.891	3.17801e-07	5.7564e-06
TMED7	-0.482984	7.38058	91.731	3.22827e-07	5.84062e-06
JUN	-0.573868	6.89675	88.8567	3.26061e-07	5.89225e-06
LPGAT1	-0.465822	7.48125	98.2944	3.26544e-07	5.89411e-06
PIEZO1	0.510486	9.97379	73.9696	3.30438e-07	5.95749e-06
GPX4	-0.431351	7.87952	73.8801	3.32987e-07	5.98636e-06
C6orf48	-1.07208	5.21119	182.35	3.33141e-07	5.98636e-06
GATAD2A	-0.470651	7.45004	101.196	3.33197e-07	5.98636e-06
ZFAND5	-0.431276	7.69385	96.9449	3.42075e-07	6.13875e-06
PSMA2	0.60897	6.7248	140.929	3.42944e-07	6.14725e-06
GMFB	0.790631	7.72009	132.239	3.45035e-07	6.1776e-06
NAP1L1	0.392957	9.59041	73.2009	3.53069e-07	6.31417e-06
CELSR1	-0.922771	5.59421	171.538	3.57519e-07	6.38638e-06
STX16	-0.583274	6.84166	104.74	3.58004e-07	6.3877e-06
KIAA0368	-0.391058	7.96599	85.8066	3.59063e-07	6.39923e-06
UBXN4	-0.557415	6.96695	133.476	3.61554e-07	6.43623e-06
MRFAP1	0.334207	8.40985	73.8584	3.66123e-07	6.51012e-06
RASSF1	-1.06385	5.22111	198.409	3.66854e-07	6.51165e-06
FAM222B	0.488544	7.33347	121.757	3.67048e-07	6.51165e-06
FKBP8	0.522919	7.14151	102.415	3.70604e-07	6.56722e-06
CD55	-0.689011	6.37689	100.003	3.73516e-07	6.61128e-06
PPIF	0.514917	7.18343	90.9347	3.75252e-07	6.63444e-06
MPC2	0.620749	6.6617	186.157	3.76913e-07	6.65622e-06
CNOT1	-0.419141	9.16625	72.3915	3.7882e-07	6.6823e-06
CBX1	0.422296	7.7411	101.048	3.7976e-07	6.69128e-06
FUS	-0.633178	8.25033	112.058	3.80898e-07	6.70372e-06
TCF3	-0.54967	7.00021	108.242	3.8176e-07	6.71128e-06
EIF5	-0.363648	8.43173	72.2372	3.83968e-07	6.74246e-06
VAPA	0.46395	7.47354	96.6844	3.86047e-07	6.7678e-06
SYNPO	3.29861	2.92208	248.64	3.86283e-07	6.7678e-06
NIPA1	-0.89965	5.65113	197.202	3.94353e-07	6.90139e-06
ZNF99	3.62537	2.805	254.821	3.98375e-07	6.95731e-06
ROR1	-1.24708	4.81278	247.783	3.98444e-07	6.95731e-06
SNHG17	-1.18529	4.93793	170.199	4.02052e-07	7.01124e-06
RCOR3	-0.816951	5.90638	233.642	4.02436e-07	7.01124e-06
PYCR1	0.48362	8.16703	81.7874	4.1082e-07	7.14928e-06
PTBP3	-0.516484	7.44636	78.8498	4.14491e-07	7.20508e-06
PSMC3	0.540385	7.0366	133.175	4.18224e-07	7.26184e-06
MCFD2	-0.619243	6.65853	129.227	4.20427e-07	7.29194e-06
ASPH	-0.340421	8.41072	71.0183	4.27526e-07	7.40679e-06
KMT2C	-0.396528	7.99357	70.8902	4.32419e-07	7.48322e-06
MRPL15	0.888458	5.67058	255.167	4.39166e-07	7.59152e-06
TACC2	-0.530001	7.08689	132.679	4.40017e-07	7.59776e-06
CDK2AP2	-0.512492	7.23831	76.5739	4.43081e-07	7.64217e-06
BBX	0.436947	7.62572	83.6439	4.52845e-07	7.80189e-06
NEURL1B	-0.510025	7.27478	76.269	4.53869e-07	7.81087e-06
C16orf72	-0.356852	8.3697	70.2312	4.58621e-07	7.88391e-06
HERPUD1	-0.452695	7.73654	72.0866	4.70313e-07	8.07596e-06
ACAT1	0.596001	6.75038	163.542	4.7259e-07	8.1061e-06
MXRA8	-1.4527	5.46442	167.513	4.78332e-07	8.19553e-06
HK1	-0.565627	6.89576	127.888	4.80325e-07	8.21874e-06
RALGAPA1	-0.430439	7.66992	69.704	4.80882e-07	8.21874e-06
PARK7	0.51587	7.1515	112.593	4.81275e-07	8.21874e-06
GABPB2	-0.608607	6.69019	141.976	4.89487e-07	8.34978e-06
LTA4H	0.664947	6.44354	165.44	4.90995e-07	8.36632e-06
FARP1	-0.618365	6.64466	178.512	4.96154e-07	8.44495e-06
MAGED2	1.04408	5.23469	250.998	4.98469e-07	8.47506e-06
PTPN11	-0.362633	9.09685	69.1903	5.03755e-07	8.55557e-06
ZCCHC8	-0.699086	6.45436	93.7342	5.0685e-07	8.59872e-06
LRP11	-0.626496	6.60608	173.139	5.07519e-07	8.60067e-06
PDE3A	-0.394098	8.53077	68.8947	5.17474e-07	8.75982e-06
ZNF768	-0.659394	6.46247	115.593	5.18939e-07	8.77505e-06
APIP	0.749668	6.1089	184.357	5.218e-07	8.81381e-06
SHROOM3	0.533969	7.04546	107.704	5.25014e-07	8.85848e-06
ZNF787	-0.850104	5.77016	134.772	5.32147e-07	8.96907e-06
CMSS1	0.910009	5.58654	121.332	5.33157e-07	8.97635e-06
CD81	0.452803	7.50652	82.5649	5.36646e-07	9.0253e-06
EGFR	0.998633	5.37538	107.896	5.45038e-07	9.15652e-06
MAP7	0.563034	6.8926	143.729	5.48486e-07	9.19285e-06
DAZAP2	0.329488	8.40645	80.5276	5.48854e-07	9.19285e-06
EHF	-0.626468	6.59768	156.603	5.48977e-07	9.19285e-06
NSA2	0.714719	6.23229	208.684	5.55277e-07	9.28833e-06
PLXND1	-1.7856	3.9513	217.787	5.58103e-07	9.32554e-06
CCDC41	-0.929379	5.52717	180.578	5.65832e-07	9.44453e-06
RPL7	0.427382	10.1188	67.3694	5.95359e-07	9.9267e-06
TTBK2	-0.754821	6.07309	211.347	6.23748e-07	1.03889e-05
DYRK2	-0.670505	6.39352	184.185	6.41047e-07	1.06656e-05
ESYT1	-0.323264	8.57421	66.3391	6.55473e-07	1.08939e-05
LIX1	-3.38432	2.8488	303.561	6.72651e-07	1.11675e-05
PIAS3	-0.682133	6.3401	179.626	6.78359e-07	1.12502e-05
PRLR	2.89044	3.05445	288.435	6.86616e-07	1.1375e-05
FSTL1	2.04408	3.64998	345.961	6.89499e-07	1.14105e-05
LRIF1	-0.851892	5.73395	136.989	7.06461e-07	1.16788e-05
CDC42BPA	-0.390703	8.08595	65.5213	7.0811e-07	1.16936e-05
FH	0.433195	7.60023	91.0423	7.12072e-07	1.17465e-05
SIPA1L1	-0.529231	7.03723	130.127	7.18383e-07	1.18381e-05
ARNTL	-1.6814	4.05555	264.6	7.20242e-07	1.18561e-05
RLIM	-0.502692	7.17975	100.663	7.28889e-07	1.19858e-05
UBN1	-0.544509	6.95591	124.998	7.29978e-07	1.1991e-05
YBX2	-1.16811	6.32369	155.27	7.51236e-07	1.23271e-05
FAM134A	0.746459	6.08016	215.073	7.55812e-07	1.23891e-05
KAT5	0.987559	5.33423	254.313	7.57286e-07	1.24002e-05
ID3	1.6145	4.13435	311.338	7.70127e-07	1.25885e-05
SYNM	-1.1272	4.99605	241.501	7.70782e-07	1.25885e-05
SAPCD2	-0.555741	6.89279	99.1298	7.71222e-07	1.25885e-05
MPZL1	0.570764	6.81588	137.836	7.78469e-07	1.26935e-05
LONRF3	0.742684	6.08845	207.658	7.94196e-07	1.29326e-05
TCEAL4	0.791109	5.91732	181.964	7.94802e-07	1.29326e-05
TTC39B	-0.810317	5.85378	119.001	8.03438e-07	1.30595e-05
BTF3	0.334215	8.32126	78.3137	8.17316e-07	1.32711e-05
DLST	0.477812	7.30757	99.643	8.21758e-07	1.3319e-05
KIF22	0.508053	7.13508	90.2893	8.21982e-07	1.3319e-05
STX5	-0.773666	5.97366	140.718	8.3923e-07	1.35843e-05
CTSB	0.563831	6.84103	138.948	8.42583e-07	1.36244e-05
ACTB	0.588759	11.1455	63.5501	8.55862e-07	1.38247e-05
DIABLO	-0.751902	6.04766	214.722	8.64064e-07	1.39427e-05
PPTC7	-0.592871	6.69867	134.765	8.75257e-07	1.41086e-05
PDCD11	-0.586891	6.72664	126.422	8.76571e-07	1.41152e-05
RPL32	0.363741	9.44036	63.2234	8.83573e-07	1.42132e-05
SETD5	-0.331195	8.33864	65.6343	8.86901e-07	1.42519e-05
EGLN2	-1.0307	5.20867	229.435	8.90469e-07	1.42945e-05
GAA	0.547575	6.91496	110.361	9.01573e-07	1.44578e-05
FAM63A	-2.87103	3.04493	256.055	9.05595e-07	1.45039e-05
C12orf44	-0.853793	5.70056	166.316	9.06317e-07	1.45039e-05
N4BP2L2	-0.550003	6.9028	112.833	9.12415e-07	1.45768e-05
IVNS1ABP	0.468277	7.3523	112.46	9.13283e-07	1.45768e-05
AP1AR	0.614176	6.59427	142.035	9.13693e-07	1.45768e-05
KIF23	-0.610153	6.61336	180.003	9.20283e-07	1.46669e-05
ASF1B	-0.669896	6.35521	146.877	9.24938e-07	1.4726e-05
CHMP3	0.478273	7.29067	122.945	9.30936e-07	1.48063e-05
RPS10	0.317796	9.05405	62.3937	9.58654e-07	1.52315e-05
HES6	-1.01486	5.23868	195.393	9.74727e-07	1.5471e-05
PRPF19	0.429694	7.58683	83.2946	9.80657e-07	1.55493e-05
BZW2	0.502309	7.14571	130.939	9.91356e-07	1.57029e-05
HID1	0.843037	5.71825	177.474	1.0253e-06	1.62192e-05
SQSTM1	-0.652719	6.41486	165.564	1.02605e-06	1.62192e-05
CTTN	0.453027	7.48479	65.1754	1.03303e-06	1.6313e-05
RPS5	0.40962	9.80734	61.5874	1.03862e-06	1.63847e-05
ARL1	-0.408005	7.72133	90.6775	1.09923e-06	1.73232e-05
BLMH	0.834631	5.73599	231.502	1.11112e-06	1.74928e-05
UGGT1	-0.626798	6.51727	112.115	1.11312e-06	1.75065e-05
DNAJC10	-0.453186	7.95036	67.9325	1.13036e-06	1.77598e-05
PNRC2	-0.424648	7.60333	87.1109	1.14658e-06	1.79963e-05
NDUFS2	0.461432	7.36742	90.9916	1.14906e-06	1.80171e-05
RPS17L	-0.382121	7.90138	78.4386	1.15468e-06	1.80869e-05
STRBP	-0.697347	6.21888	167.193	1.16585e-06	1.82434e-05
ENOPH1	0.525569	6.99948	110.426	1.17281e-06	1.83339e-05
NR2C1	-0.880955	5.58688	218.057	1.1891e-06	1.85527e-05
TYK2	-0.711251	6.16269	94.7066	1.1892e-06	1.85527e-05
PRKCD	-0.837489	5.72133	160.326	1.19087e-06	1.85601e-05
CDC20	-0.552928	6.85691	121.739	1.1965e-06	1.86291e-05
RPL10A	0.335999	9.01773	60.0207	1.21656e-06	1.89225e-05
ATP5C1	0.470629	7.30346	105.151	1.23471e-06	1.91856e-05
GLYR1	0.465493	7.33317	103.708	1.24748e-06	1.93646e-05
RNF10	-0.412459	7.67381	96.6721	1.26946e-06	1.96861e-05
RAP1B	-0.49524	7.15807	99.8521	1.27133e-06	1.96955e-05
SEL1L	-0.466272	7.9157	68.5353	1.29262e-06	2.00053e-05
SOAT1	0.934588	5.41808	243.38	1.30342e-06	2.01524e-05
MARK3	-0.535545	6.93532	93.7684	1.31198e-06	2.02646e-05
RRM2	-1.00231	7.23858	142.349	1.31431e-06	2.02804e-05
EIF4G1	-0.452872	9.27977	63.6985	1.33498e-06	2.05789e-05
GPC6	-0.74093	6.03747	187.845	1.34316e-06	2.06682e-05
ARHGEF26	0.821676	5.82185	90.3978	1.34456e-06	2.06682e-05
ELAVL1	-0.414241	7.65484	90.0759	1.34477e-06	2.06682e-05
WNK1	-0.34405	8.94654	59.0294	1.34693e-06	2.0681e-05
LDLR	1.00716	5.21861	114.473	1.35752e-06	2.08229e-05
PDIA3	-0.336271	8.95552	58.9183	1.36251e-06	2.08788e-05
HECTD4	-0.55756	6.81839	142.202	1.36428e-06	2.08853e-05
SEC24A	-0.683068	6.25612	169.571	1.37893e-06	2.10888e-05
HNRNPH1	-0.690889	8.43339	111.054	1.3923e-06	2.12723e-05
HDGFRP3	-0.574398	6.73035	99.0986	1.4269e-06	2.1767e-05
SRSF9	-0.333588	8.26267	63.5916	1.42748e-06	2.1767e-05
AACSP1	-1.36781	4.45446	221.544	1.43291e-06	2.18283e-05
NBEA	-0.929834	5.42299	161.833	1.43638e-06	2.18598e-05
GPER1	3.10939	2.88222	350.918	1.49048e-06	2.26609e-05
UBE3A	-0.43498	7.50436	97.0281	1.49355e-06	2.26853e-05
DVL1	-0.591526	7.34735	80.2252	1.49962e-06	2.27407e-05
DAGLB	0.874823	5.57642	168.133	1.50013e-06	2.27407e-05
DNAJA1	0.463635	7.32189	82.1773	1.51107e-06	2.28842e-05
SLC26A3	4.0896	2.56722	234.325	1.52044e-06	2.30037e-05
MTCH1	0.446374	7.42718	82.8664	1.53221e-06	2.31592e-05
HYI	-1.17944	4.80659	111.68	1.54036e-06	2.32597e-05
BZW1	0.354628	8.53736	57.5112	1.57848e-06	2.38123e-05
DNAJB6	0.601955	6.58627	154.204	1.58517e-06	2.38899e-05
TMED10	-0.346746	8.53997	57.4385	1.59065e-06	2.39493e-05
BASP1	3.84988	2.62188	191.045	1.61854e-06	2.43456e-05
HIVEP2	-0.549289	6.83867	126.398	1.6354e-06	2.45754e-05
GFOD1	-0.71988	6.09181	154.699	1.65041e-06	2.47769e-05
NAA50	0.346282	8.13685	65.2885	1.66831e-06	2.50214e-05
ALOX15	0.714481	6.10862	179.242	1.67416e-06	2.50849e-05
SBNO1	-0.576088	8.00922	84.7602	1.69882e-06	2.54172e-05
NHLRC2	-0.638226	6.4181	138.491	1.69961e-06	2.54172e-05
TUBG1	0.581469	6.6727	121.399	1.71977e-06	2.56939e-05
SSR1	-0.342313	8.16412	65.8276	1.76027e-06	2.62737e-05
CPSF3	0.570999	6.7191	138.862	1.77992e-06	2.65247e-05
BTAF1	-0.53008	6.92789	95.1374	1.7805e-06	2.65247e-05
PKN1	-0.461851	7.31385	84.0233	1.78826e-06	2.66147e-05
ETNK1	-0.600259	6.58129	117.493	1.79095e-06	2.66293e-05
SDC1	-1.26394	4.61792	270.708	1.81598e-06	2.69756e-05
FZD6	0.543499	6.85326	118.65	1.83051e-06	2.71653e-05
HSP90AA1	0.790143	10.0738	92.3576	1.86276e-06	2.76175e-05
GREB1	1.1487	4.84687	180.792	1.87852e-06	2.78247e-05
BHLHA15	-3.38168	2.75837	224.103	1.90406e-06	2.8176e-05
GTF2F1	0.585842	6.63924	138.026	1.91156e-06	2.82587e-05
CTNS	1.64483	3.99752	227.766	1.91328e-06	2.82587e-05
SLC43A1	1.47948	4.23509	192.734	1.92243e-06	2.83516e-05
EEF2	0.526309	11.7324	55.6648	1.92323e-06	2.83516e-05
PSPH	0.545612	6.83595	139.035	1.93232e-06	2.84586e-05
RAB21	-0.384672	7.82062	77.3592	1.94344e-06	2.85953e-05
TNRC18	-0.420226	9.00174	61.0847	1.97794e-06	2.90754e-05
CCDC88C	-1.01312	5.15957	228.756	2.03688e-06	2.99134e-05
ECI2	0.761581	5.91182	182.204	2.04092e-06	2.99444e-05
PPP3R1	-0.407407	7.65126	87.2548	2.05284e-06	3.00908e-05
ANKLE2	-0.458261	7.31665	100.116	2.09571e-06	3.06903e-05
POGZ	-0.481359	7.17582	108.553	2.13967e-06	3.13045e-05
ISCU	-0.840083	6.55779	101.838	2.14179e-06	3.1306e-05
RPS29	0.435332	7.45725	83.3592	2.14633e-06	3.13429e-05
IARS	-0.345706	9.56601	54.6102	2.15803e-06	3.14842e-05
RNF126	-0.648999	6.33988	121.433	2.22309e-06	3.24028e-05
ARF5	0.47081	7.23162	102.616	2.23252e-06	3.25098e-05
FBXO21	-0.746608	5.95513	195.295	2.26619e-06	3.29691e-05
C1orf43	-0.376466	7.95456	54.7172	2.27058e-06	3.30021e-05
AMZ1	-2.94036	2.92484	307.344	2.28264e-06	3.31463e-05
ZNF326	-0.682163	6.19894	185.253	2.30264e-06	3.34055e-05
SLC25A4	0.778621	5.83445	167.458	2.36442e-06	3.42698e-05
ACTG1	0.394754	10.5108	53.723	2.38093e-06	3.44768e-05
PAIP2	0.52504	6.91717	110.72	2.39608e-06	3.46639e-05
PMEPA1	-0.31434	8.36718	66.5432	2.43696e-06	3.52225e-05
FRRS1	-0.913379	5.40794	224.17	2.44048e-06	3.52406e-05
PRDX3	0.447577	7.363	89.7376	2.44582e-06	3.52848e-05
C12orf23	-0.839343	5.6304	179.064	2.46573e-06	3.5539e-05
NR2F1-AS1	-1.59593	4.03956	281.732	2.48095e-06	3.57253e-05
TMEM132A	0.630091	6.40574	119.985	2.48992e-06	3.58212e-05
EPG5	0.778503	5.82816	158.177	2.4995e-06	3.59256e-05
RAB3B	-0.627632	7.40877	81.9804	2.51684e-06	3.61415e-05
SNHG12	-1.33787	4.44346	119.713	2.5284e-06	3.62738e-05
SORBS2	0.98549	5.20112	238.076	2.5647e-06	3.67607e-05
CUX2	0.956238	5.2791	199.906	2.57159e-06	3.68254e-05
INTS6	-0.551074	6.77357	120.043	2.5996e-06	3.71923e-05
DLG1	-0.578913	6.63619	138.938	2.60692e-06	3.72626e-05
ASCL2	-3.13163	2.82564	216.36	2.62668e-06	3.75105e-05
ZNF121	-0.371094	8.02286	53.5284	2.69539e-06	3.84564e-05
SNW1	0.553228	6.75536	150.42	2.72456e-06	3.88368e-05
FKBP9	-1.28453	4.53222	165.55	2.7287e-06	3.88602e-05
MAD2L1	0.487632	7.10795	91.5551	2.73498e-06	3.89139e-05
TMEM145	-1.082	4.95609	161.806	2.75229e-06	3.91243e-05
TROVE2	-0.488552	7.35228	62.218	2.79245e-06	3.96589e-05
CDH6	-1.97636	3.57659	280.03	2.84274e-06	4.03362e-05
WDR62	-1.06593	5.57982	104.178	2.85102e-06	4.04168e-05
CLSTN1	-0.318433	8.31046	52.9296	2.85639e-06	4.04559e-05
CNTNAP2	1.80388	5.5835	181.523	2.862e-06	4.04984e-05
ATP6V0A1	0.699926	6.09926	161.876	2.88502e-06	4.0787e-05
LAPTM4B	0.370163	7.87832	78.0019	2.92453e-06	4.1308e-05
MAP2K3	0.768809	5.84264	168.023	2.92913e-06	4.13353e-05
MED28	0.616342	6.44554	127.262	2.95504e-06	4.16176e-05
ZNF146	-0.439344	7.39292	97.5795	2.95733e-06	4.16176e-05
DPYSL2	1.29388	6.55949	158.099	2.96562e-06	4.16176e-05
LIG3	0.498064	7.03843	93.5816	2.96655e-06	4.16176e-05
PHKB	-0.600595	6.51832	120.499	2.96663e-06	4.16176e-05
PTBP2	-1.06379	4.99023	203.235	2.96705e-06	4.16176e-05
HAPLN3	1.18183	4.72293	225.165	2.9679e-06	4.16176e-05
FLNB	0.377066	8.67086	54.8678	2.99389e-06	4.19441e-05
LAPTM4A	0.578376	6.61802	125.798	3.04252e-06	4.2587e-05
BCL2L11	-0.733377	5.96662	160.814	3.0694e-06	4.29247e-05
ATP1A3	-1.07876	4.94732	149.888	3.15726e-06	4.41135e-05
ARID2	-0.456237	7.79327	60.7344	3.17317e-06	4.42959e-05
CDC5L	0.506696	6.98001	93.7169	3.21983e-06	4.49069e-05
ZBTB4	1.18228	4.70869	258.593	3.31986e-06	4.62605e-05
ZNF98	2.34525	3.23667	312.752	3.38104e-06	4.70707e-05
RPA1	0.356791	7.96337	77.9092	3.41179e-06	4.74563e-05
PON2	0.635387	6.34291	177.059	3.43249e-06	4.77015e-05
RPRD1A	0.420698	7.49454	73.1905	3.45541e-06	4.79588e-05
OGDHL	2.34994	3.2309	294.707	3.45718e-06	4.79588e-05
TFAP2C	-1.25881	4.55308	209.894	3.46722e-06	4.8055e-05
HSPA8	0.479429	10.0805	52.9787	3.55932e-06	4.92875e-05
KLHL42	-0.51468	6.92413	101.659	3.58327e-06	4.9575e-05
PIGS	0.476112	7.14079	106.412	3.5928e-06	4.96626e-05
EP300	-0.407392	7.57722	59.5569	3.71706e-06	5.13345e-05
DLGAP4	-0.928354	5.31381	157.261	3.73125e-06	5.14846e-05
ACBD3	-0.564176	6.66189	133.704	3.76359e-06	5.18847e-05
PCM1	0.286445	8.57566	51.2055	3.80038e-06	5.23454e-05
OGDH	0.690603	7.32583	86.0675	3.84285e-06	5.28835e-05
YOD1	-0.688273	6.11049	172.787	3.86769e-06	5.31781e-05
NR2F6	-0.612619	6.42787	110.683	3.93969e-06	5.40695e-05
SATB2	-0.832994	5.59319	189.915	3.93969e-06	5.40695e-05
YWHAB	0.34008	8.08126	71.4252	3.94297e-06	5.40695e-05
TNKS	0.381125	7.7548	78.0994	4.02506e-06	5.51466e-05
PDE8A	-1.23106	4.58927	240.263	4.0326e-06	5.5201e-05
EIF2B3	-1.22026	4.60839	237.277	4.11399e-06	5.62656e-05
NUPL1	-0.42086	7.47198	101.558	4.12303e-06	5.63396e-05
ABCA7	-0.854196	5.51849	190.422	4.1962e-06	5.72716e-05
RERE	-0.429297	7.41357	75.4016	4.19862e-06	5.72716e-05
DDX56	0.575862	6.58786	144.811	4.24913e-06	5.79097e-05
HRK	-1.01203	5.07373	205.328	4.2606e-06	5.80152e-05
ACADSB	0.752958	5.84905	130.678	4.36851e-06	5.94324e-05
SGTA	-0.434451	7.37312	88.4753	4.42465e-06	6.01435e-05
BCAM	0.941999	5.25155	157.575	4.43965e-06	6.02946e-05
HNRNPA1	0.386266	10.5164	48.2893	4.4783e-06	6.07663e-05
RALGPS2	-0.561764	6.6501	129.592	4.52866e-06	6.1396e-05
SLC16A6	1.30289	4.43358	214.165	4.57595e-06	6.19829e-05
PSMA6	0.265957	8.82036	48.0664	4.60121e-06	6.22707e-05
PAPD7	-0.708303	6.00934	167.251	4.63359e-06	6.26544e-05
NRCAM	1.65616	3.8834	260.326	4.64176e-06	6.27102e-05
WNT7B	-1.39911	4.26676	173.464	4.64874e-06	6.27499e-05
BCKDHB	0.791964	5.70317	131.687	4.72085e-06	6.36679e-05
COPS3	-0.461415	7.1948	108.675	4.73166e-06	6.37582e-05
CALB2	1.10261	4.83859	247.092	4.78154e-06	6.43746e-05
SUMF2	0.369627	7.81894	78.0741	4.79568e-06	6.45089e-05
MRPS27	0.453614	7.2369	93.1452	4.90335e-06	6.59002e-05
SLC31A1	-0.40541	7.70602	51.6096	5.07464e-06	6.81433e-05
PCMTD1	0.797759	5.67262	162.856	5.14429e-06	6.90188e-05
TPD52	0.285215	8.76082	47.0926	5.18516e-06	6.95072e-05
RP11-61N20.3	-1.01505	5.04005	153.097	5.24965e-06	7.03109e-05
TMEM59L	-0.90629	5.33286	149.407	5.29936e-06	7.09155e-05
C2CD5	-0.44466	7.28367	83.2333	5.31548e-06	7.107e-05
SYT12	0.616648	6.36883	144.369	5.34306e-06	7.13772e-05
CHMP7	0.652269	6.21402	166.873	5.35395e-06	7.14612e-05
ALX4	0.326049	8.16096	66.4445	5.3657e-06	7.15565e-05
PAFAH1B3	-0.481357	7.0592	93.5366	5.37585e-06	7.16303e-05
NOVA1	-1.06724	4.90809	203.814	5.42652e-06	7.22292e-05
SAR1B	-0.646791	6.23691	146.788	5.44008e-06	7.22292e-05
CNN3	0.296678	8.42838	58.7323	5.44125e-06	7.22292e-05
SBNO2	-0.848844	5.50218	124.833	5.44308e-06	7.22292e-05
TJP3	-1.11587	4.79541	156.083	5.44485e-06	7.22292e-05
KDELC2	-1.51369	4.06731	273.416	5.44871e-06	7.22292e-05
SLC46A1	0.627689	6.31687	162.523	5.46941e-06	7.24417e-05
SEC61B	-0.858317	5.47065	156.081	5.53394e-06	7.32339e-05
IMMT	0.37021	7.79495	53.436	5.56259e-06	7.35503e-05
GNB1	-0.274523	8.75033	46.2995	5.72318e-06	7.56093e-05
YEATS2	-0.631068	6.29747	147.163	5.74252e-06	7.58003e-05
FOXC1	-1.28713	4.43829	176.789	5.75243e-06	7.58666e-05
C3orf80	-1.45555	4.1493	244.083	5.77669e-06	7.61219e-05
CD2AP	0.468817	7.12109	97.9186	5.8404e-06	7.68961e-05
JUND	-0.688465	7.65146	85.5649	5.88883e-06	7.7468e-05
TNK2	-1.30943	5.83853	126.973	5.97146e-06	7.84885e-05
CDC7	-0.815002	5.5972	191.398	6.02996e-06	7.91904e-05
ELP2	0.450925	7.22292	77.0475	6.18669e-06	8.118e-05
SSX2IP	-0.468003	7.11855	101.788	6.23565e-06	8.17534e-05
PLAA	-0.63519	6.26845	131.562	6.24886e-06	8.18575e-05
ANKRD11	0.321889	9.25593	45.5634	6.27977e-06	8.2193e-05
KCNH2	-1.17861	4.63875	122.195	6.42554e-06	8.403e-05
ATP6AP1	0.514837	6.84435	88.3118	6.49982e-06	8.49299e-05
SEC11C	-0.653952	6.18204	135.804	6.56335e-06	8.56879e-05
FZD5	-0.687782	6.0434	161.61	6.60054e-06	8.6101e-05
MAK16	0.504707	6.89699	96.1445	6.64434e-06	8.65995e-05
MYH9	0.552454	8.19009	72.9476	6.6923e-06	8.71515e-05
KIAA1143	0.770083	5.73283	136.388	6.71685e-06	8.73978e-05
MYL6	-0.338814	8.02222	59.0999	6.72466e-06	8.74262e-05
SHANK2	-1.51807	4.03522	194.977	6.74255e-06	8.75855e-05
GOLT1B	-0.636082	6.2544	84.3012	6.74861e-06	8.75908e-05
AAK1	-0.474111	7.07058	88.2985	6.79671e-06	8.81414e-05
CHM	0.762863	5.75577	127.699	6.8416e-06	8.86495e-05
EIF4A2	-0.41651	7.43263	59.8982	6.93828e-06	8.98273e-05
PYGL	-0.868714	5.40779	174.799	7.03151e-06	9.09584e-05
EBNA1BP2	0.664417	6.12662	129.089	7.08102e-06	9.15227e-05
DDX54	0.46657	7.10862	71.1557	7.0932e-06	9.16038e-05
RGS3	-0.5783	6.50984	86.7812	7.13168e-06	9.20242e-05
KIAA1522	0.308818	9.34402	44.4512	7.24112e-06	9.33587e-05
PRUNE	-0.82227	5.5469	198.224	7.39178e-06	9.52221e-05
RPL22	0.323788	8.13434	49.5611	7.57749e-06	9.75334e-05
SLC3A2	-0.500443	9.02583	63.1325	7.63924e-06	9.82469e-05
TLE2	-1.12644	4.72832	166.594	7.67979e-06	9.86865e-05
SPNS1	0.848156	5.45636	189.7	7.72686e-06	9.92075e-05
ANAPC5	-0.350854	7.90395	59.8968	7.73311e-06	9.92075e-05
NOTCH1	-0.836993	5.49318	148.061	7.76622e-06	9.955e-05
KIF15	-0.870949	5.38713	208.698	7.81505e-06	0.000100093
CDV3	-0.391435	7.59092	77.9379	7.87958e-06	0.000100837
CDKN2D	-1.04414	4.91575	189.583	7.89628e-06	0.000100967
ZNF544	-0.689974	6.00883	119.351	8.01624e-06	0.000102417
TOP2A	0.306363	9.4316	43.6458	8.0416e-06	0.000102656
PHACTR1	-2.52579	3.02368	221.556	8.23157e-06	0.000104995
WDR17	-0.920462	5.23401	148.246	8.30566e-06	0.000105853
NUDT8	-0.778582	5.6756	126.986	8.41332e-06	0.000107137
PIM3	-0.510581	6.83309	79.1712	8.47285e-06	0.000107807
LBH	-1.57401	3.92604	197.344	8.53239e-06	0.000108475
CPNE3	0.463939	7.56523	54.4767	8.56155e-06	0.000108757
ELMOD1	-1.09938	4.77459	201.494	8.59534e-06	0.000109097
TBRG4	0.61002	6.33188	104.246	8.81476e-06	0.000111677
SUPT20H	-0.543061	6.65567	110.428	8.81703e-06	0.000111677
PEA15	-0.411364	7.43495	71.0247	8.82017e-06	0.000111677
GRHL2	0.299086	8.33945	58.5867	8.83902e-06	0.000111824
CSRP2	-0.693402	5.9818	138.846	8.86047e-06	0.000112004
RHOA	0.260762	8.73065	42.905	8.89692e-06	0.000112373
DBP	-0.937722	5.17542	200.589	8.96969e-06	0.0001132
CNNM2	-0.85693	5.41102	211.037	9.01201e-06	0.000113642
TOMM6	0.777576	5.66662	182.602	9.08123e-06	0.000114347
NCKAP1	-0.292181	8.90695	42.7248	9.08263e-06	0.000114347
RASA4B	0.836049	5.54226	70.8617	9.20387e-06	0.000115779
ZNF264	-0.674168	6.05295	106.03	9.22983e-06	0.000116012
PARP9	1.23489	4.47432	206.886	9.3109e-06	0.000116936
NUFIP2	-0.323116	8.1116	46.0442	9.38031e-06	0.000117713
FOXJ3	-0.493988	6.90817	91.8005	9.61068e-06	0.000120506
SLC9A1	-0.505237	6.84433	105.311	9.66872e-06	0.000121136
PPP6R1	-0.49104	6.92345	72.8122	9.71203e-06	0.00012158
NFX1	-0.457147	7.12286	104.656	9.80309e-06	0.000122622
CCDC91	-0.737276	5.80155	127.385	9.81344e-06	0.000122652
GPR107	-0.417338	7.37902	84.7334	9.84131e-06	0.000122902
TALDO1	0.438959	7.23467	76.3354	9.89282e-06	0.000123446
CALCOCO2	0.507466	6.82732	127.852	9.90139e-06	0.000123453
FNBP1	-0.794914	5.5977	133.239	9.92667e-06	0.000123669
BSG	0.286335	8.77777	41.9385	1.00933e-05	0.000125644
YIF1B	-0.783998	5.63173	195.977	1.01451e-05	0.000126188
TM7SF2	-0.804182	5.5627	126.21	1.0225e-05	0.00012708
TMEM14C	0.575643	6.46879	131.52	1.04537e-05	0.000129818
STAT1	0.643991	6.15832	144.529	1.05316e-05	0.000130681
OTUD3	-0.741947	5.77462	150.572	1.05475e-05	0.000130774
TMEM245	-0.524211	6.72905	91.7243	1.05674e-05	0.000130916
GRIN2D	-0.726077	5.82865	91.3503	1.08892e-05	0.000134795
NCBP2	-0.641532	6.16524	159.812	1.09478e-05	0.000135413
STAT3	0.675201	6.02301	145.434	1.09799e-05	0.000135701
SRF	-0.529959	6.69305	106.915	1.09979e-05	0.000135816
RGL3	-1.12635	5.17917	85.1404	1.10097e-05	0.000135854
MDH2	0.281583	8.77045	41.2803	1.1038e-05	0.000136095
NGFRAP1	0.734693	5.79249	175.972	1.10661e-05	0.000136332
RPLP1	-0.326667	8.93237	42.1479	1.11169e-05	0.00013685
REL	-0.710699	5.88301	132.055	1.118e-05	0.000137518
CORO1B	0.576985	6.45259	130.369	1.1211e-05	0.00013779
40787	0.426248	7.29966	72.3653	1.12389e-05	0.000138017
AUP1	-0.51728	6.75743	95.9438	1.12473e-05	0.000138017
SYT7	-0.900881	5.24623	131.999	1.15271e-05	0.000141339
CEBPD	-0.803315	5.5484	126.415	1.15926e-05	0.000141986
SRPR	-0.401994	7.46177	70.8146	1.15982e-05	0.000141986
KCNG1	-3.26666	2.62589	244.59	1.16431e-05	0.000142423
MTSS1L	-0.35809	9.61021	40.8782	1.16643e-05	0.000142571
AES	-0.487025	6.9202	84.4647	1.17149e-05	0.000143076
PHB	0.503308	6.82602	95.0363	1.17815e-05	0.000143777
ALG2	-0.808149	5.52988	86.2118	1.18073e-05	0.000143979
HOXA5	-1.2598	4.39783	201.012	1.18692e-05	0.000144619
RANBP1	0.368147	7.70469	59.5326	1.20312e-05	0.000146479
TRIM14	-1.01777	4.92423	195.316	1.21096e-05	0.000147318
LCLAT1	0.494353	6.87127	63.2232	1.22049e-05	0.000148361
ERLEC1	-0.864025	5.3477	204.956	1.22424e-05	0.0001487
LAP3	0.583435	6.40805	120.561	1.23657e-05	0.00015008
DMD	-1.86266	3.5261	209.414	1.23997e-05	0.000150376
TIA1	-0.464472	7.04497	72.4537	1.24161e-05	0.000150457
CFL1	0.450019	8.87215	55.1713	1.25104e-05	0.000151344
OBSCN	-0.528174	6.68424	107.666	1.25162e-05	0.000151344
STAMBPL1	-1.48499	4.00774	204.317	1.25186e-05	0.000151344
DGKH	-1.14567	4.62146	214.337	1.25982e-05	0.000152189
CDK19	0.524438	6.70069	104.033	1.26844e-05	0.000153024
MRPL52	-0.975543	5.02648	218.074	1.26871e-05	0.000153024
TP53TG1	0.863275	5.34158	150.269	1.2787e-05	0.000154109
MARCH6	-0.357648	7.77801	62.3132	1.2879e-05	0.000155057
AP2M1	-0.413771	7.36518	78.2793	1.28856e-05	0.000155057
DDX21	0.282974	9.30168	40.1497	1.29044e-05	0.000155162
KIF24	-0.799425	5.54642	190.67	1.29143e-05	0.000155162
RPL18	0.271222	8.85795	40.0935	1.30061e-05	0.000156144
SRSF6	-0.338897	7.92797	59.205	1.31559e-05	0.000157819
SNAPC3	-0.551772	6.55492	104.947	1.3217e-05	0.000158373
DLAT	0.431148	7.24432	51.033	1.32224e-05	0.000158373
PFKFB2	-0.59166	6.36053	140.895	1.33148e-05	0.000159332
CORO1C	0.686534	5.9506	158.034	1.3323e-05	0.000159332
CTPS1	-0.496655	6.8458	123.063	1.34494e-05	0.00016072
GALNT7	0.723892	5.80527	158.684	1.34612e-05	0.000160737
PARP4	-0.571425	6.45399	96.904	1.35799e-05	0.00016203
INSIG1	0.76059	6.52687	74.6094	1.37742e-05	0.000164222
SETD7	0.263673	8.63658	40.8768	1.37947e-05	0.00016434
[truncated: 14,220 more rows]
